# Supplementary material for: Major histocompatibility complex class I evolution in songbirds: universal primers, rapid evolution and base compositional shifts in exon 3
Source: PeerJ. 2013 Jun 11;1:e86. doi: 10.7717/peerj.86 (PMC3685324; doi:10.7717/peerj.86)
Supplement: File S1 [file peerj-01-86-s002.txt]

>Blue-grey_Tanager_8
CGGATGTGGTTTTATGGCTGTGATCTCCTGTCTGATGGGAGCATCCGTGGATCCAGTCGGCTCGGCTACGATGGACGGGATCATATCTTCTTTGACCAGAAATCTGGGAAATTCATGCCAGCCGACAGTTCTGCTGAGACCACTGGGAAGCACTGGGAACGGGAAGGGGTTGACACTGAGAGGTGGACAAATTACCTGGAGCAGAAATGCCCTGAATTACTCCAGAAATACGTTGGATGCAGGCAGAAGGAGCTGGAGCGCAAA
>House_Finch_1
CTGCTGCGGGTTTATGGCTGTGATCTCCTGTCTGATGGGAGCATCCGTGGATCCAGTCGGCTCAGCTACGACGGATGGGATTTTCTCTCCTTTGACCCAAAATCTGGGAAATTTGTGCCAGCCAACAGTTCTGCTGAGACCACCGGGAAGCACTGGGAACAGGAAGGGATTGAGGTTGAGAGGTGGACGAATTACCTGAAGCATGTCTGCCCCGAATCTCTCCGGAAATACATCGGATATAGGCAGAAGGAGCTGGAGCGCAAA
>House_Finch_2
CTGCTGTGGGTTTATGGCTGTGATCTCCTGTCTGATGGGAGCATCCGTGGATCCAGTCGGCTCAGCTACGACGGATGGGATCATCTCTCCTTTGACCCAAAATCTGGGAAATTTGTGCCAGCCAACAGTTCTGCTGAGACCACCGGGAAGCACTGGGAACAGGAAGGGATTGAGGTTGAGAGGTGGACGAATTACCTGAAGCATGTCTGCCCCGAATCTCTCCGGAAATACATCGGATATAGGCAGAAGGAGCTGGAGCGCAAA
>House_Finch_3
CTGCTGTGGGTTTATGGCTGTGATCTCCTGTCTGATGGGAGCATCCGTGGATCCAGTCGGCTCAGCTACGACGGATGGGATCATCTCTCCTTTGACCCAAAATCTGGGAAATTTGTGCCAGCCAACAGTTCTGCTGAGACCACCGGGAAGCACTGGGAACAGGAAGGGATTGAGGTTGAGAGGTGGACGAATTACCTGAAGCATGTCTGCCCCGAATCTCTCCGGAAATACGTCGGATATAGGCAGAAGGAGCTGGAGCGCAAA
>Red-eyed_Vireo_1
GTGCAGTATGTTTATGGCTGTGACTTCCTGTCCGATGGGAGCGTCCGTGGATCCTGTCGGGTTGGCTATGATGGGCAGGATTTCCTCTCCTTCAATCCGGGATCCAGGAGCTACGTGCCAGCTGACAGCTCTGCCCAGGCCACCACGAGGCGCTGGAATGGTGACGAGGTCTTCATGGAGCAGGATACAAATTACTGGGAGCACATCTGCCCGGAATGGCTCCAGAAATACGTTGGATACGGGCAGGAGGCTCTGGAGCGCAAA
>Red-eyed_Vireo_5
ATGCAGTGGGTTTTTGGCTGTGACCTCCTGTCCGATGGGAGCGTCCGTGGATCCGATCGGGAAGGCTACGATGGGCGGGATTTCCTCTCCTTCGATCCGGGATCCAGGAGCTTCGTGGTGGTCGACAGCGCTGCCCAGGTCAGCATGAGGCGCTGGAAGAGTGACGAGGTCTTCGTGGAATATTGGATGAATTACCTGGAGCACATCTGCCCAGAAGAGCTCCGGAAATACGTCGGATACGGGCGGGAGGCGCTGGAGCGCAAA
>Red-eyed_Vireo_4
TGGCAGTGGGTTTATGGCTGTGACCTCCTGTCCGATGGGAGCGTCCATGGATCCCAGCAGTTCGGCTACGACGGGCGGGATTTCCTCTCCCTCGACCTGGGATCCAGGAGCTTCGTGCCAGCTGACAGCGCTGCCCAGGTCACCACGAGGCGCTGGAATAGTGACGAGGTCTTCATGGAGCAGAGGATGAATTACCTGGAGGACATCTGCCCGGAATGGCTCCGGAAATACGTCAGATACGGGCAGGAGGCACTGGAGCGCAAG
>Red-eyed_Vireo_2
CTGCTGCGAGTTTATGGCTGTGACCTCCTGTCCGATGGGAGCGTCCATGGATCCTATCAGATCGGCTACGATGGGCGGGATTTCCTCTCCTTCAATCCGGGATCCAGGAGCTATGTGCCAGCTGACAGTGCTGCCCAGTTCAGCACGAGGCGCTGGAATAGTGAGGGGGTCTCGGTGGAGCATTGGACGAATTACCTGGAGCGCATCTGCCCGGAATGGCTACGGAAATACGTCGGATACGGGCAGGAGGCTCTGGAGCGCAAA
>Red-eyed_Vireo_3
CTGCAGCAGGTTTCTGGCTGTGACCTCCTTTCCGATGGGAGCATCCATGGATCCTATCAGATCGGCTACGACGGGCGGGATTTCCTCTCCTTCGATCCGGAATCCAGGAGCTTCGTGCCAGCCGACAGTGCTGCCCAGGTCACCACGAGGCGCTGGGAGCATGAAGGGATTGAGGCTGAGCAATGGACGAATTACCTGGAGCACACCTGCCTGGAATGGCTCCAGAAATATGTTGGATATGGACAGGAGGCGCTGGAGTGCAAA
>European_Starling_5
TTGTTGCAAGTTTACGGCTGTGACCTCTGGTCTGACGGGCGAGTCCGTGGATCCTACCAGAGTGGCTACGACAGGTGGGTTTACATCTCCTTTGACCTGGGATCCAGGAGATTCGTGGCGGCCGACAGCACTGCTGAGATCACCAGGAGGCGCTGGAAACGTAAAACGAACGAGGTCGAGAGTTTGACGAATTACCTGGAGCATGAATGCCCAAAATGGCTCCAGAAATACGTCAAATATGGGCAGAAGGAGCTGGACCGCAAA
>European_Starling_9
GTACAGCGGCTTTATGGCTGTGACCTCCTGTCTGATGGGAGTGTCCGTGGATCCTACCAGGATGGCTACAATGGGCGGGATTTCACCTCCTTTGACCTGGGATCCAGGAGGTTCGTGGCTGTCGACAGCGCTGCTGAGATCACCAGGAGTCACTGGGAACGTGAAGGGAACGATGCTGAGAGCTGGACAAAATACCTGGAGCACGATTGCCCGAAATGGCTCCAGAAATTCGTTGGATATGGACAGAAGGAGCTGGGCCGCAAA
>Red-eyed_Vireo_6
AGGCTGCATGTTTATGGCTGTGACCTCCTGTCCGATGGGAGCGTCCGTGGATCCTATCGGTACAGCTACGACGGGCGGGATTTCATCTCCTTCGAGCTGGGATCCAGGAGCTTCGTGGCAGCCGACAGCGCTGCCCAGGTCACCACGAGACGCTGGGAGCATGAAGGGACCGTGGCTGAGGGTTTAGCGAATTATCTGGAGTACACCTGTCCGGAATGGCTCCAGAAATACATCAGATACAGTCGGGAGGTGCTGGAGTGCAAA
>European_Starling_7
ATACAATGGCTTTTTGGCTGTGAGCTCCTATCTGATGGGAGAGTCCATGGGTCCTTCCGGAATGGCTACAATGGGCGGGAACTCATTTCCTTTGACCTGGGATCCAGGAGATTCGTGGCGGCCGACAGCGCTGCTGAGATCAGCAGGAGGTACTGGGAAAGTGAAACGAACGAGGTTGAGAGGCAGGCGAATTACCTGGAGCATGAATGCCCAGAGTGGCTCCAGAAATACGTCAAATATGGGCAGAAGGAGCTGGACCGCAAA
>European_Starling_6
GTACAGCGGCTTTTTGGCTGTGAGCTCCTATCTGATGGGAGCGTCCGTGGGTCCTTCCGGAATGGCTACAATGGGCGGGAACTCATTTCCTTTGACCTGGGATCCAGGAGATTCGTGGCGGCCGACAGCGCTGCTGAGATCAGCAGGAGGTACTGGGAAAGCGAAACGAACGAGGTTGAGAGGCAGGCGAATTACCTGGAGCATGAATGCCCAGAGTGGCTCCGGAAATACATCAAATATGGACAGAAGGAGCTGGACCGCAAA
>European_Starling_8
ATACAATGGCTTTTTGGCTGTGAGCTCCTATCTGATGGGAGCGTGCGTGGGTCCTTCCGGAATGGCTACGATGGGCGGGAACTCATTTCCTTTGACCTGGGATCCAGGAGATTCGTGGCGGCCGACAGCGCTGCTGAGATCAGCAGGAGGTACTGGGAAAGTGAAACGAACGAGGTTGAGAGGCAGGCGAATTACCTGGAGCATGAATGCCCAGAGTGGCTCCAGAAATACATCAAATATGGACAGAAGGAGCTGGACCGCAAA
>European_Starling_1
TTGTTGCGAGTTACCGGCTGTGATCTCCTGTCCGACGGGAGCGTCCGTGGATCCTACCGGAGTGGCTACGATGGGCAAGATTTCATCTCCTTTGACCTGGGATCTGGGAGATTTGTGACGGCCAACAGCGCTGCTGAGGTCACCAGGAGGTACTGGGAACATGAAAAT---TATGCTAAGAGTTTGACAAATACCCTGGAGCACGAATGTCCAGAATGGCTGCAAAAATACATCGGATATGGGCAGAAGGAGCTGGACCACAAA
>European_Starling_2
TTGTTGCGAGTTACCGGCTGTGACCTCCTGTCCGACGGGAGCGTCCGTGGATCCTACCGGAGTGGCTACAATGGGCAAGATTTCATCTCCTTTGACCTGGGATCTAGGAGATTTGTGACGGCCAACAGCGCTTCTGAGGTCACCAGGAGGTACTGGGAACATGAAAAT---TATGCTAAGAGTTTGACGAATACCCTGGAGCACGAATGTCCAGAATGGCTGCAGAAATATGTCGGATATGGGCAGAAGGAGCTGGACCACAAA
>American_Robin_3
TGGTTGCGGCTTTACAACTGTGACCTCCTGTCGGATGGGAGCGTCCGTGGATCCTACCGGAATGGCTACGACGGGCGGGATTTCATCTCCTTTGACCTGGAATCCAAGAGATACGTGGCAGCCGACAGCGCTGCTGAGGTCACCAGGAGGCGCTGGGAACATGAAACTGATGAAGTTGAGAAGTGGACGAATTACCTGGAACATGACTGCCTGGAACGGCTCCGGAAATACGTTGGATATAGGCAAAAGGAGGTGAACCACAAA
>Eastern_Bluebird_5
TGGGTGCGAGTTTATGGCTGTGACATCCTGTCTGACGGGAGTGTCCGTGGATCCTTCCGGATCGGCTATGACGGATGGGATTTTATCTCTTTTGACCTGGAATTCAGGAGATTCGTGGCAGCCGACAGCATTGCTGAGGTCACCAGGAGGAAATGGGAGCATGAGAAC---CAGGCTGAGTACTGGATGAATTACCTGGAGTACGAATGCCCGGAATGGCTCCAGAAATATGTCAAATATGGGGAGAAGGAGCTGGACCGCAAA
>Eastern_Bluebird_8
TGGTTGCGAGTTTATGGCCGTGACATCCTGTCTGACGGGAGTGTCCATGGATCCTTCCGGATCGGCTATGACGGATGGGATTTTATCTCTTTTGACCTGGAATTCAGGAGATTCATGGCAGCCGACAGCGTTGCTGAGGTCACCAGGAGGAAATGGGAACATGAGAAC---CAGGCTGAGTACTGGATGAATTACCTGGAGCACGAATGCCCGGAATGGCTCCAGAAATATGTCAAATATGGGGAGAAGGATCTGGACCGCAAA
>Eastern_Bluebird_7
CGGTTGCGAGTTTATGGCTGTGACATCCTGTCTGACGGGAGTGTCCATGGATCCTTCCGGATCGGCTATGACGGATGGGATTTTATCTCTTTTGACCTGGAATTCAGGAGATTCGTGGCAGCCGACAGCGTTGCTGAGGTCACCAGGAGGAAATGGGAACATGAGAGC---CAGGCTGAGTACTGGACGAATTACCTGGAGCACGAATGCCCGGAATGGCTCCAGAAATATGTCAAATATGGGGAGAAGGAGCTGGACCGCAAA
>Eastern_Bluebird_6
TGGTTGCGAGTTTATGGCTGTGACATCCTATCTGACGGGAGTGTCCGTGGATCCTTCCGGATCGGCTATGACGGATGGGATTTTATCTCTTTTGACCTGGAATTCAGGAGATTCGTGGCAGCCGACAGCGTTGCTGAGGTCACCAGGAGGAAATGGGAACATGAGAAC---CAGGCTGAGTACTGGACGAATTACCTGGAGCACGAATGCCCGGAATGGCTCCAGAAATATGTCAAATATGGGGAGAAGGAGCTGGACCGCAAA
>Eastern_Bluebird_9
TGGTTGCGAGTTTATGGCTGTGACATCCTGTCTGACGGGAGTGTCCATGGATCCTTCCGGATCGGCTATGACGGATGGGATTTTATCTCTTTTGACCTGGAATTCAGGAGATTCGTGGCAGCCAACAGCGTTGCTGAGGTCACCAGGAGGAAATGGGAACATGAGAAC---CAGGCTGAGTACTGGATGAATTACCTGGAGCACGAATGCCCGGAATGGCTCCAGAAATATGTCAAATATGGGGAGAAGGAGCTGGACCGCAAA
>Eastern_Bluebird_10
TGGTTGCGAGTTTATGGCTGTGACATCCTGTCTGACGGGAGTGTCCATGGATCCTTCCGGATCGGCTATGACGGATGGGATTTTATCTCTTTTGACCTGGAATTCAGGAGATTCGTGGCAGCCGACAGCGTTGCTGAGGTCACCAGGAGGAAATGGGAACATGAGAAC---CAGGCTGAGTACTGGATGAATTACCTGGAGCACGAATGCCCGGAATGGCTCCAGAAATATGTCAAATATGGGGAGAAGGAGCTGGACCGCAAA
>Great_Tit_JQ034624
------------------------------TCCGACGGAAGCGTCCGTGGATCCAAGCGGTACGGCTACGACGGGCGGGATTTCCTCTCCTTCGAGCTGGGATCCAAGAGCTTCGTGGCGGCCGACGACGCTGCTGAGGTCACCCGGAGGCTCTGGGAAGATGTGAAC---GAGGCTGAGGGGCTGGAGAATTACCTGGAACACGTCTGCCCGGAATGGCTCCAGAAATACGTCGGATACGGG---------------------
>Blue_Tit_HQ393934
---------ATTTATGGCTGTGACCTCCTGTCCGATGGGAGCGTCCGTGGATCCTGGCGGTACGGCTACGACGGGCGGGATTTCATCTCCTTCGAGCTGGGATCCGAGAACTTCGTGACGGGCGACGACGCTGCTGAGATCACCCGGAGGCGCTGGGAAGATGAGAAT---GAGGCTGAGAGGCAGGAGAATTACCTGAAACACGTCTGCCCGGAAGGGCTCCGGAAATACATCAGATACGGG---------------------
>Blue_Tit_HQ393928
---------CTTTACAGCTGTGATCTCCTGTCTGACGGGAGCGTCCGTGGATCCCAGCGGCTCGGCTACGACGGGCGGGATTTCATCTCCTTCGAGCTGGGATCCAAGAGCTTCGTGGCGGCCGACGACGCTGCTGAGATCACCCGGAGGCACTGGGAAGATGAGAAC---GAGGTTGAGAGGCAGGAGAATAACCTGAAACACGTCTGCCCAGAATGGCTCCGGAAATACATCGGATACGGG---------------------
>Blue_Tit_HQ393930
---------CTTTACAGCTGTGATCTCCTGTCTGACGGGAGCGTCCGTGGATCCCAGCGGCTCGGCTATGATGGGCGGGATTTCATCTCCTTCGAGCTGGGATCCAAGAGCTTCGTGGCGGCCGACGACGCTGCTGAGATCACCCGGAGGCACTGGGAAGATGAGAAC---GAGGTTGAGAGGCAGGAGAATAACCTGAAACACGTCTGCCCAGAATGGCTCCGGAAATACATCGGATACGGG---------------------
>Blue_Tit_HQ393938
---------ATTTCCAGCTATGACCTCCTGTCCGATGGGAGCGTCCGTGGATCCTGGCGGTACGGCTACGACGGGCGGGATTTCATCTCCTTCGAGCTGGGATCCAAGAGCTTCGTGGCGGCCGACGACGCTGCTGAGATCACCCGGAGGCTCTGGGAAGATGAGAAC---GAGGTTGAGAGGCGGGAGAATTACCAGGGACACATCTGCCCGGAATGGCTCCGGAAATACATCGGATACGGG---------------------
>Great_Tit_JQ035016
------------------------------TCCGACGGGAGCGTCCGTGGATCCAACCGGTACGGCTACGAAGGGCGGGATTTCATCTCCTTCGAGCTGGGATCCAAGAACTTCGTGGCAGCCGACGACGCTGCTGAGATCACCCGGAGGCTCTGGGAAGATGAGAAC---GAGGCTGAGAGGTGGGAGAATTACCTGAAGCACATCTGCCCGGAAGGGCTCCGGAAATACACCGGATACGGG---------------------
>Great_Tit_JQ034625
------------------------------TCCGACGGGAGCGTCCGTGGATCCTGGCGGTACGGCTACGAAGGGCGGGATTTCATCTCCTTCCAGCTGGGATCCAAGAGCTTCGTGGCGGCCGACGACGCTGCTGAGATCACCCGGAGGCTCTGGGAAGATGAGAAC---GAGGCTGAGAGGCAGGAGAATTACCTGAAGCACGTCTGCCCAGAATGGCTCCGGAAATACGTCGAATACGGG---------------------
>Great_Tit_JQ035070
------------------------------TCCGACGGGAGCGTCCGTGGATCCCAGCGGCTTGGCTACGATGGGTGGGATTTCATCTCCTTCGAGCTGGGATCCAAGAGCTTCGTAGCGGCCGATGCCGCTGCTGAGATCACCCAGAGGCGCTGGGAAGATGAGAAC---GTGGCTGAGGGGCTGGAGAATTACCTGGAACATGTCTGCCCAGAATGGCTCCGGAAATATGTCGAATACGGG---------------------
>Great_Tit_JQ034626
------------------------------TCCGACGGGAGCGTCTGTGGATCCGACCGGCACGGCTACGATGGGAGGGATTTCATCTCCTTCCAGCTGGGATCCAAGAGCTTCGTGGCAGCCGATGACGTTGCTGAGATCACCCGGAGGCGCTGGGAAGATGAGAAC---GAGGCTGAGGGGTGGGAGAATTACCTGAAGCACGTCTGCCCGGAATCGCTCCGGAAATACGTCGGATACGGG---------------------
>Great_Tit_JQ035071
------------------------------TCTGACGGGAGTGTCCGTGGATCCGACCGGCACGGCTACGATGGGCGGGATTTCATCTCCTTCGAGCTGGGATCCAAGAGCTTCGTGGCAGCCGATGACGTTGCTGAGATCACCCGGAGGCGCTGGGAAGATGAGAAC---GTGGCTGAGAGGTTGGAGAATTACCTGAAGCACGTCTGCCCAGAATGGCTCCGGAAATACGTCGAATACGGG---------------------
>Great_Tit_JQ035072
------------------------------TCCGACGGGAGCGTCCGTGGATCCGAGCGGCACGGCTACGACGGGCAGGATTTCCTCTCCTTCGAGCTGGGATCCAAGAACTTCGTGGCGGCCGACGACGCTGCTGAGATCACCCGGAGGCGCTGGGAAGATGAGAAC---GAGGCTGAGGGGCTGGAGAATTACCTGAAGCACATCTGCCCGGAATCGCTCCGGAAATATGTCGGATATGGG---------------------
>Blue_Tit_HQ393944
---------ATTTATGGCTGTGATCTCCTGTCCGATGGGAGCGTCCGTGGATCCTCTCGGGACGGCTACGACGGGCGGGATTTCATCTCCTTCGAGCTGGGATCCAAGAGCTTCGTGGCGGCCGACGACGCTGCTGAGATCACCCGGAGGCGCTGGGAAGATGAGAAC---GTGGCTGTGGGGTGGGAGAATTACCAGGGACACGTCTGCCCAGAATGGCTCCGGAAATACGTCGGATACGGG---------------------
>Blue_Tit_HQ393950
---------ATTTATGGCTGTGATCTCCTGTCCGATGGGAGCGTCCGTGGATCCTCTCGGGACGGCTACGACGGGCGGGATTTCATCTCCTTCGAGCTGGGATCCAAGAGCTTCGTGGCGGCCGACGACGCTGCTGAGATCACCCGGAGGCGCTGGGAAGATGAGAAC---GTGGCTGTGGGGTGGGAGAATTACCAGGGACACGTCTGCCCAGAATGGCTCCGGAAATACATCAGATATGGG---------------------
>Great_Tit_JQ035014
------------------------------TCCGACGGGAGTGTCCGTGGATCCGAGCGGCACGGCTACGAAGGGCGGGATTTCATCTCCTTCCAGCTGGGATCCAAGAGCTTCGTAGCGGCCGACGACGCTGCTGAGATCACCCGGAGGCGCTGGGAAGATGAGAAC---GTGGCTGAGGGGCGGGAGAATTACCTGAAGCACATCTGCCCAGAATGGCTCCGGAAATACGTCGGATACGGG---------------------
>Great_Tit_JQ035015
------------------------------TCTGACGGGAGCGTGCGTGGATCCGAGCGGGTCGGCTACGAAGGGCGGGATTTCATCTCCTTCGAGCTGGGATCCAAGAGCTTCGTGGCAGCCGACGACGCTGCTGAGATCACCCGGAGGCGCTGGGAAGATGAGAAC---GTGGCTGAGGGGTGGGAGAATTACCTGAAGCACATCTGCCCGGAATGGCTCCGGAAATACGTCAGATACGGG---------------------
>Eastern_Bluebird_11
TTGCTGAGAGTTTACGGCTGTGACCTCCTGTTCGACGGGAGCATCCGTGGATCCTACCGGATCGGCTACGACGGGCGGGATTTTCTCTCCTTTGACCTGGAATCCAAAAGATACGTGGCAGCCGACAGCGCTGCTGAGGTCACCAGGAGGCGCTGGGAAGATGAGAAC---TTTGCTGAGTTGTGGACGAATTACCTGGAGCACGAATGCCCGGAATGGCTCCGGAAACACGTCAGCTATGGGCAGAAGGAGCTGGACCGCAAA
>Eastern_Bluebird_12
CTGCTGCGAATTTCCAGCTGTGACCTCCTGTCCGACGGGAGCATCCGTGGATCCTACCGGATCGGCTACGACGGGCGGGGTTTTCTCTCCTTTGACCTGGAATCCAAAAGATACGTGGCAGCCGACAGCGCTGCTGAGGTCACCAGGAGGCGCTGGGAAGATGAGAAC---TTTGCTGAGTTGTGGACGAATTACCTGGAGCACGAATGCCCGGAATGGCTCCGGAAACACGTCAGCTATGGGCAGAAGGAGCTGGACCGCAAA
>Eastern_Bluebird_13
CTGCTGCGAATTTCCAGCTGTGACCTCCTGTCCGACGGGAGCATCCGTGGATCCTACCGGATCGGCTACGACGGGCGGGATTTCCTCTCCTTTGACCTGGAATCCAAAAGATACGTGGCAGCCGACAGCGCTGCTGAGGTCACCAGGAGGCGCTGGGAAGATGAGAAC---TTTGCTGAGTTGTGGACGAATTACCTGGAGCACGAATGCCCGGAATGGCTCCGGAAACACGTCAGCTATGGGCAGAAGGAGCTGGACCGCAAA
>Eastern_Bluebird_1
TGGTTGTGGCTTTATGGCTGTGACCTCTTGTCCGATGGGAGTGTTCATGGAGTTTACCAGAGTAGCTACGATGGGCAGGATTTCATCTCCCTTGACCTGGGATCCAGGAGATTTGTGGCGGCTGACAGCGCTGCTGAGATCACCAGGAGACGCTGGGAACATGAGAAT---GTGGCTGAGGGGTGGATGAATTACCTGGAGCACGAATGCCCTGAATGGGTCCAGAAATATGTTGGTTATGGGCAGAAGGAGCTGGACCGCAAA
>Eastern_Bluebird_2
TGGTTGTGGCTTTATGGCTGTGACCTCTTGTCTGATGGGAGCATTCGTGGAGCTTACCAGAGTAGCTACGATGGGCGAGATTTCATCTCCCTTGACCTGGGATCCAGGAGATTTGTGGCGGCTGACAGCGCTGCTGAGATCACCAGGAGACGCTGGGAACATGAGAAT---GTGGCTGAGGGGTGGATGAATTACCTGGAGCACGAATGCCCTGAATGGGTCCAGAAATATGTTGGTTATGGGCAGAAGGAGCTGGACCGCAAA
>Eastern_Bluebird_3
TGGTTGTGGCTTTATGGCTGTGACCTCTTGTCTGATGGGAGCGTTCGTGGAGCTTACCAGAGTAGCTACGATGGGCGAGATTTCATCTCCCTTGACCTGGGATCCAGGAGATTTGTGGCGGCTGACAGCGCTGCTGAGATCACCAGGAGACGCTGGGAACATGAGAAT---GTGGCTGAGGGGCGGATGAATTACCTGGAGCACGAATGCCCTGAATGGGTCCAGAAATATGTTGGTTATGGGCAGAAGGAGCTGGACCGCAAA
>Eastern_Bluebird_4
TGGTTGTGGCTTTATGGCTGTGACCTCTTGTCTGATGGGAGCGTTCATGGAGCTTACCAGAGTAGCTACGATGGGCGAGATTTCATCTCCCTTGACCTGGGATCCAGGAGATTTGTGGCGGCTGACAGCGCTGCTGAGATCACCAGGAGACGCTGGGAACATGAGAAT---GTGGCTGAGGGGCGGATGAATTACCTGGAGCACGAATGCCCTGAATGGGTCCAGAAATATGTTGGTTATGGGCAGAAGGAGCTGGACCGCAAA
>Gray_Catbird_1
AGGTTGCGTGTTTCGGGCTGTGACCTCATGTCTGACGGGAGCGTCCGTGGATCTGAGCAGCATGGTTATGACGGGCAGGATTTCATCTCCTTTGACCTGGGATCCGAGAGACTCGTGGCGGCCGACAGCACTGCTGAGGTCACCAGGAGGCGCTGGGAACATGAGAAC---GAGGTTGAGAGGTGGACGAATTACCTGGGGCGCATCTGCCCGGAATGGCTCCAGAAATACGTTGCATATGGGCAGAAGGAGTTGGAGCACAAA
>European_Starling_3
TTGTTGATAGTTTACGGCTGTGACCTCCTGTCTGACGGGAGCATCCGTGGATCCCGCCAGGATGGCTATGATGGGTGGGATTTCCTCTCCTTTGACCTGGGATCCGGGAGATTCGTGGCGGCCGACAGCGCTGCTGAGATCACCAGGAGGCGCTGGGAACATGAGAAC---GTGGCTGAGGGTTTCACAAATTACCTGGGGCAGGTCTGCCCAGAATGGCTCCAGAAATACGTCAGATATGGGCAGAAGGAGCTGGACCGCAAA
>European_Starling_4
TGGTTGCGAGTTTACGGCTGTGACCTCCTGTCTGACGGGAGCATCCGTGGATCTGAGCAGTATGGCTACGACGGGTGGGATTTCATCTCCTTTGACCTGGGATCCGGGAGATTCGTGGCGGCCGACAGCGCTGCTGAGATCACCAGGAGGCGCTGGGAACATGAGATC---GAGGCTGGGAGGTGGATAAATTACCTGGGGCAAGAATGCCCAGAATGGCTCCAGAAATACGTCAGATACGGGCAGAAGGAGCTGGACCACAAA
>American_Robin_2
GCGCAGCGGCTTTCTGGCTGTGACCTCCTGTCTGACAGGAGCATCCGTGGATCCTACCGGTATGGCTACGATGGGCAGGATTTCATCTCCTTTGACCTGGGATCCAAGAGATTCGTGGCGGCCGACAGCGGTGCTGAGGTCACCAGGAGGCGCTGGGAACAT---GGGAACGTGGCTGAGGGGTTGACGAATTACCTGGAGCACGAATGCGCAGAATGGCTCCAGAGACACGTCAGATATGCACAGAAGGAGCTGGACCGCAAA
>American_Robin_1
TGGCTGCGAGTTGCTGGCTGTGACCTCCTGTCTGACGGGAGAATCCGTGGATCCTACAGGTATGGCTACGATGGGCGGGATTTCATCTCCTTTGACCTGGGATCCAAGAGATTCGTGGCGGCCGACAGCGGTGCTGAGGTCACCAGGAGGCGCTGGGAAGATGAGAAG---GTGGCTGAGAGGGATACGAATTACCTGGGGCACGTCTGCCCGGAATGGCTCCAGAAATACGTCAGATATGCACAGAAGGAGCTGGACCGCAAA
>House_Finch_4
TGGCTGCGAGTTTCCAGCTGTGAGCTCCTGTCCGATGGGAGTGTCCATGGATACTACCGGGTCGGCTACGACGGGCGGGATTTCATCTCCTTTGACCTGGGATCCGAGAGATTCATGCCGGCCGACAGCGTTGCTGAGATCACCAGGAGGCGCTGGGAAAAGGAAGAG---GTGGCTGAGGGGTTCACAAATTACCTGAGGCACGAATGCCCGGAATGGCTCCGGAAATACGTCGGGTATAGGGAGAAGGAGCTGGAGCGCAAA
>House_Finch_5
TGGCTGCGAGTTTCCAGCTGTGAGCTCCTGTCCGATGGGAGTGTCCGTGGATACTACCGGGTCGGCTATGACGGGCGGGATTTCATCTCCTTTGACCTGGGATCCGAGAGATTCATGCCGGCCGACAGCATTGCTGAGATCACCAGGAGGCGCTGGGAAAAGGAAGAG---GTGGCTGAGGGGTTCACAAATTACCTGAGGCACGAATGCCCAGAATGGCCCCGGAAATACGTCGGGTATAGGGAGAAGGAGCTGGAGCGCAAA
>Common_Yellowthroat_1
AGGTTGTGGGTTTGCGGCTGTGAGCTCCTGTCTGATGGGAGCATCCGTGGGTCCCTCCGGGAGGGCTACGATGGACGAGACCATCTCTCCTTTGACATGGGATCCGGGAGATTCGTGCCGGCCAACAGCGCTGCTGAGATCACCAGGAGGCGCTGGGAACAGGATGGGACTGTGGCTGAGTATTGGATGAATTACCTGAAGCACGAATGCCCTGAATGGCTCCAGAAATACTTTGGATACGGGCAGAAGGAGTTGGAGCGCAAA
>Blue-grey_Tanager_4
AGGTTGCGAATTTCCGGCTGTGAGCTCCTGTCTGATGGGAGCATCCATGGATCCAGCCGGGATGGCTACGACGGGCGGGATTTCATCTCCTTTGACCTGGGATCAGGGAGATTCGTGGCGGCCGACAGCGCTGCTGAGATCACCAGGAGGCGCTGGGAACAGGAATTGAATGAGGTTGAGAAGTGGACGAATTACCTGAAGCACATCTGCCCGGAATGGCTCCAGAAATACATCAGATACGGGCAGAAGGAGCTGGAGCGCAAA
>Red-winged_Blackbird_5
AGGTTGCGAGTTTCTGGCTGTGAACTCCTGTCCGATGGGCGTGTCCGTGGATCCCACCTGAATGGCTACGACGGGCGGGATTTCATCTCCTTTGACCTGGAATCCGGGAGATTTGTGGCAGCCGACAGCGCTGCTGAGATCACCAGGAGGCGCTGGGAACAGGAATTGAACGGGGTTGAGATGTGGACAAATTATCTGAACCACATCTGCCCAAAATGGCTCCAGAGGCACGTCAGATATGGGCAGAAGGAGCTGGAGCGCAAA
>Common_Yellowthroat_3
AGGTTGCGAGGTTATGGCTGTGAGCTCCTGTCCGACGGGAGCGTCCGTGGATCCGTGCAGACTGGCTACGACGGCCGGGCTCATCTCTCCTTTGACCTGGGATCCGGGAGATTCGTGCCGGCCGACAGCGCTGCTGAGATCACCAGGAGGCGCTGGGAACAGGAAGGG---GCGGCTGAGCAGTGGACGAATTACCTGAAGCACATCTGCCCAGAATCGCTCCAGAAATACATTGGATACGGGCAGAAGGAGCTGGAGCGCAAA
>Common_Yellowthroat_2
AGGTTGACAGTTTATGGCTGTGAACTCCTGTCTGATGGGAATGTCCGTGGATCCTTCCAGATTGGTTACGACGGGCGGGATCATCTCTCCTTTGATCTGGGATCTGGGAGATTCGTGCCGGCCACCAGCGCTGCTGAGATCACCAGGAGACGCTGGGAACAGGAAGGG---GCGGCTGAGCATTGGATGAATTACCTGAAGCACATCTGCCCAGAATGGCTCCAGAAATACGTTGGATACGGGCAGAAGGAGCTGGAGCGCAAA
>Red-winged_Blackbird_4
AGGTTGTCAGTTTATGGCTGTGACTTCCTGTCCGATGGGAGTGTCCGTGCATCCCACCAGATCGGCTACGATGGGCGGGATCATATCTCCGTTGACCTGGGATTCAGGAGATTCGTGCCGGCCGACAGTGCTGCTGAGATCACCAGGAGACGCTGGGAACAGGAATTGAACGGGGTTGAGATGTGGACAAATTATCTGAACCACATCTGCCCAAAATGGCTCCAGAGGCACATCAGATATGGGCAGAAGGAGCTGGAGCGCAAA
>Red-winged_Blackbird_3
AGGTTGACAGTTTATGGCTGTGACTTCCTGTCCGATGGGAGTGTCCGTGCATCCCACCAGATTGGCTACGATGGGCGGGATCATATCTCCTTTGACCTGGGATTCAGGAGATTCGTGCCGGCCGACAGCGCTGCTGAGATCACCAGGAGACGCTGGGAACAGGAATTGAACGGGGTTGAGATGTGGACAAATTATCTGAACCACATCTGCCCAAAATGGCTCCAGAGGCACATCAGATATGGGCAGAAGGAGCTGGAGCGCAAA
>Red-winged_Blackbird_1
AGGTTGACTGTTTATGGCTGTGACTTCCTGTCCGATGGGAGTGTCCGTGGATCCCACCAGATTGGCTACGATGGGCGGGATCATATCTCCTTTGACCTGGGATTCAGGAGATTCGTGCCGGCCGACAGCGCTGCTGAGATCACCAGGAGACGCTGGGAACAGGAATTGAACGGGGTTGAGATGTGGACAAATTATCTGAACCACATCTGCCCAAAATGGCTCCAGAGGCACATCAGATATGGGCAGAAGGAGCTGGAGCGCAAA
>Red-winged_Blackbird_2
AGGTTGACAGTTTATGGCTGTGACTTCCTGTCCGATGGGAGTGTCCGTGGATCCCACCAGATTGGCTACAATGGGCGGGATCATATCTCCTTTGACCTGGGATTCAGGAGATTCGTGCCGGCCGACAGCGCTGCTGAGATCACCAGGAGACGCTGGGAACAGGAATTGAACGGGGTTGAGATGTGGACAAATTATCTGAACCACATCTGCCCAAAATGGCTCCAGAGGCACATCAGATATGGGCAGAAGGAGCTGGAGCGCAAA
>Blue-grey_Tanager_3
AGGTTGACGGTTTATGGCTGTGACCTCCTGTCTGATGGGAGCATCCGTGGATCCCACCAGATTGGTTACGATGGGCGGGATCATCTCTCCTTTGACCTGGAATCAGGGAGATTCGTGCCGGCCACCAGCGCTGCTGAGATCACCAGGAGGCGCTGGGAACAGGAACGGAACGGGGTTGAGAAGTGGACGAATTACCTGAAGCCCATCTGCCCGGAATGGCTCCAGAGGCACGTCAGATACGGGCAGAAGGAGCTGGAACGCAAA
>Blue-grey_Tanager_2
AGGTTGACGGTTTATGGCTGTGACCTCCTGTCTGATGGGAGGGTCCATGGATCCCACCAGATTGGCTACGATGGGCAGGATCATCTCTCCTTTGACCTGGGATCAGGGAGATTCGTGCCGGCCACCAGCGCTGCTGAGATCATCAGGAGGCGCTGGGAACAGGAATTGAACGGGGTTGAGAAGTGGATGAATTACCTGAAGCACATCTGCCCGGAATGGCTCCAGAGGCACGTCAGATACGGGCAGAAGGAGCTGGAACGCAAA
>Blue-grey_Tanager_1
AGGTTGACGGTTTATGGCTGTGACCTCCTGTCTGATGGGAGCGTCCATGGATCCCACCAGATTGGCTACGATGGGCGGGATCATCTCTCCTTTGACCTGGGATCAGGGAGATTCGTGCCGGCCACCAGCGCTGCTGAGATCACCAGGAGGCGCTGGGAACAGGAACTGAACGGGGTTGAGAAGTGGACGAATTACCTGAAGCACATCTGCCCGGAATGGCTCCAGAGGCACGTCAGATACGGGCAGAAGGAGCTGGAACGCAAA
>Gray_Catbird_4
AGCTTGCGAGTTTATGGCTGTGACCTCATGTCCGATGGGAGTGTCCGTGGATCCCACCGGGTTGACTACGACAGTTGGGATTTCATATCCTTTGACCTGGGATCCGGGAGATTTGTGGCGGCCGACAGCGCTGCTGAGGTCACCAGGAGGCGCTGGGAACATGAGAAT---GTGGCTGAGTATTCGACGAATTACCTGGGGCACATCTGCCCGGAATGGCTCAGGAAATACGTCGGATATGGGCAGAAGGAGCTGGAGCGCAAA
>Gray_Catbird_5
AGCTTGCGAGTTTATGGCTGTGACCTCATGTCCGATGGGAGTGTCCGTGGATCCCACCGGGTTGACTACGACAGTTGGGATTTCATATCCTTTGACCTGGGATCCGGGAGATTTGTGGCGGCCGACAGCGCTGCTGAGGTCACCAGGAGGCGCTGGGAACATGAGAAT---GTGGCTGAGTATTTGACGAATTACCTGGGGCAAGAATGCCCAGAATGGCTCCAGAGACATGTCAGAAAGGGGCAGAAGGAGCTGGAACGCAAA
>Gray_Catbird_3
TGGTTGGTCGCTTACGGCTGTGACCTCATGTCCGATGGGAGCATCCATGGATCTCAGCAGCGTGGCTACGACAGTTGGGATTTCATCTCCTTTGACCTGGGATCTGGGAGATTCGTGGCGGCCGACAGCGCTGCTGAGGCCACCAGGAGGCGCTGGGAACATGAGAAC---AAGGCTGAGCATTTGACAAATTACCTGAGGAACATCTGCCCGGAATGGCTCCAGAGACATGTCAGAAATGGGCGGAAGGAGCTGGAGCGCAAA
>Gray_Catbird_2
TGGTTGGTCGCTTACGGCTGTGACCTCATGTCCGATGGGAGCATCCATGGATCTCAGCAGCGTGGCTACGACAGTTGGGATTTCATCTCCTTTGACCTGGGATCTGGGAGATTCGTGGTGGCCGACAGCGCTGCTGAGGTCACCAGGAGGCGCTGGGAACATGAGAAC---CTGGCTGAGCATTGGACGAATTACCTGGAGCACATCTGCCCGGAATGGCTCAGGAAATACGTCGGATATGGGCAGAAGGAGCTGGAGCGCAAA
>Common_Yellowthroat_4
TGGTTGCGAGTTTTTGGCTGTGAGCTCCTGTCCGACGGGAGTGTCCGTGGATCCTACCAGTACGGCTATGACGGGCGGGATTTCATCGCCTTTGATGTGGGATCCGGGAGATTCATGGCGGCCGACAGCGGTGGTGAGATCAGCAGGAGGCGCTGGGAACAGGAAGGG---CTGGCTGAGGATTGGACGAATTACCTGAAGCATGAATGCCCGGAATGGCTCTGGAAATACATTGGATATGGGCAGAAGGAGCTGGAGCGCAAA
>Common_Yellowthroat_5
TGGTTGCGAGTTTTTGGCTGTGAGCTCCTGTCCGACGGGAGTGTCCGTGGATCCCACCAGTACGGCCATAACGGGCGGGATTTCATCGCCTTTGATGTGGGATCCGGGAGATTCATGGCGGCCGACAGCGGTGGTGAGATCAGCAGGAGGCGCTGGGAACAGGAAGGG---CTGGCTGAGGATTGGACGAATTACCTGAAGCATGAATGCCCGGAATGGCTCTGGAAATACATTGGATATGGGCAGAAGGAGCTGGAGCGCAAA
>Blue-grey_Tanager_7
GAGCTGTGGGTTCACAACTGTGACCTCCTGTCCGATGGGAGCGTCCGTGGATCCTACCAAATTGGCTACGATGGGTGGGATTTCATCTCCTTTGATCTGGGATCTGTGAGATTCATGCCGGCTGACAACAGTGCTGAGAGCACCAGGAGGCGCTGGGAAGAGGAAGAG---GTGGCTGAGGGTTGGACGAATTACCTGAAACGTGAATGCCCGGAATGGCTCCAGAAATACGTTGGATACGGGCAGAAGGAGCTGGAGCGCAAA
>Stripe-breasted_Wren_5
TCACAGGGAGTTGCTGGCTGTGATCTCCTGTCTGATGGGAGTGTCCATGGATCCCACCGGCATGGCTATGATGGGCGGGATTTCATCTCCTTCGAGCTGGAATCCGGGAGATTCATGGCGGCCGATGGCGCTGCTGAGGTCACCAGGAGGCGCTGGGAACATGAAGGGATTGTGGCTGAGAGGTGGGCGGATTACCTGAAGCACGAATGCCCAGAATGGATCCGGAAATTCATCAAATATGGGCAGAAGGAGCTGGAGCACAAA
>Stripe-breasted_Wren_6
TCACAGGGGGTTGCTGGCTGTGATCTCCTGTCCGACGGGAGTGTCCATGGATCCCACCGGCGTGGCTACGATGGGCGGGATTTCATCTCCTTCGACCTGGAATCCGGGAGATTCATGGCGGCCGATGGCGCTGCTGAGGTCACCAGGAGGCGCTGGGAACATGAAGGGATTGAGGCTGAGAGATGGACGGATTACCTGAAGCACATCTGCCCAGAATGGCTCCGGAAATTCATCAGATATGGGCAGAAGGAGCTGGAGCGCAAA
>Stripe-breasted_Wren_3
AGACAGGTGCTTTATGGCTGTGACCTCCTGTCCGACGGGAGTGTCCGTGGATCCGAACGGCGCGGCTACGACGGGCGGGATTTCATCTCCTTCGACCTGGGATCCGGGAGATTCGTGGCGGCCGACAGCGGTGCTGAGGTCACCCGGAGGCGCTGGGAAAGTGACGGGACCGAGGCTGAGAGATTGACGAATTACCTGAAGCGCATCTGCCCGGAATGGCTCCAGAAATACGTCGGATATGGGCAGAAGGAGCTGGAGCGCAAA
>Stripe-breasted_Wren_4
CCACAGGGAGTTGCTGGCTGTGATCTCCTGTCTGATGGGAGTGTCCATGGATCCCACCGGCATGGCTATGATGGGCGGGATTTCATCTCCTTCGAGCTGGAATCCGGGAGATTCGTGGCGGCCGACAGCGGTGCTGAGGTCACCAGGAGGCGCTGGGAAAGTGACGGGACCGAGGCTGAGAGATTGACGAATTACCTGAAGCACATCTGCCCGGAATGGCTCCAGAAATACGTCGGATATGGGCAGAAGGAGCTGGAGCGCAAA
>Tropical_Gnatcatcher_6
ATGCAATGGCTTTACGGCTGTGAGCTCCTGTCGGACGGGAGCATCCATGGATCCNACCGGGANGGNTGGGATGGGTGGGATTTCATCTCCTTTGATCTGGAATCTGGGAAATTCGTGGCGGCCGACGGCGCTGCTGAGGTCACCNGGAGGCGCTGGGAACATGAAGGGACCGCGGCTGAGGATTACACGAATTACCTGAAGCACGTCTGCCCGGAAGGGCTCCAGAAATACGTCGAGTATGGGCAGAAGGAGCTGGAGCGCAAA
>Tropical_Gnatcatcher_5
GCACAGCGGCTTTATGGCTGTGAGCTCCTGTCAGACGGGAGCGTCCGTGGATCCGAACGGTACGGCTACGACGGGCGGGATTTCATCTCCTTCGATCTGGAATCTGGGAAATTCGTGGCGGCCGACGGCGCTGCTGAGGTCACCAGGAGGCGCTGGGAACATGAAGGGACCGCGGCTGAGGATTACACGAATTACCTGAAGCACGTCTGCCCGGAATGGCTCCAGAAATACGTCGAGTATGGGCAGAAGGAGCTGGAGCGCAAA
>Tropical_Gnatcatcher_2
GCACAGCGGCTTTATGGCTGTGAGCTCCTGTCGGACGGGAGCGTCAGTGGATCCGAACGGTACGGCTACGACGGGCGGGATTTCATCTCCTTCGATCTGGAATCTGGGAGATTCGTGGCGGCCGACGGCGCTGCTGAGGTCACCAGGAGGCGCTTGGAACATGAAGGGATCGAGGCTGAGAGGCAGACGAATTACCTGAAGCACGTCTGCCCGGAATGGCTCCAGAAATACGTCGAGTATGGGCAGAAGGAGCTGGAGCGCAAA
>Tropical_Gnatcatcher_4
GCACAGCGGCTTTATGGCTGTGAGCTCCTGTCAGACGGGAGCGTCAGTGGATCCGAACGGTACGGCTACGACGGGCGGGATTTCATCTCCTTCGATCTGGAATCTGGGAAATTCATGGCAGCCGACGGCGCTGCTGAGGTCACCAGGAGGTGCTTGGAACATGAAGGGATCGAGGCTGAGAGGCAGACGAGTTACCTGAAGCACGTCTGCCCGGAATGGCTCCAGAAATACGTCGAGTATGGGCAGAAGGAGCTGGAGCGCAAA
>Tropical_Gnatcatcher_3
GCACAGCGGCTTTATGGCTGTGAGCTCCTGTCCGACGGGAGCGTCCGTGGATCCGAACAGCACGGCTACGACGGGCGGGATTTCATCTCCTTCGATCTGGAATCTGGGAAATTCATGGCAGCCGACGGCGCTGCTGAGGTCACCAGGAGGCGCTGGGAACATGAAGGGATCGAGGCTGAGAGGCAGACGAGTTACCTGAAGCACGTCTGCCCGGAATGGCTCCAGAAATACGTCGAGTATGGGCACAAGGAGCTGGAGCGCAAA
>Tropical_Gnatcatcher_1
GCACAGCGGCTTTATGGCTGTGAGCTCCTGTCCGACGGGAGCGTCAGTGGATCCGAACAGCACGGCTACGACGGGCGGGATTTCATCTCCTTCGATCTGGAATCTGGGAAATTCGTGGCGGCCGACGGCGCTNCTGAGGTCACCAGGAGGCGCTTGGAACATGAAGGGATCGAGGCTGAGAGGCAGACGAGTTACCTGAAGCACGTCTGCCCGGAATGGCTCCAGAAATACGTCGAGTATGGGCAGAAGGAGCTGGAGCGCAAA
>Stripe-breasted_Wren_1
AGACAGCTGCTTTATGGCTGTGAGCTCCTGTCCGACGGGAGCGTCCGTGGATCCCGCCGGGATGGCTACGACGGGCGGGATTTCATCTCCTTTGACCTGGGATCCGGGAAATTCGTGGCGGCCGACGGCGCTGCTGAGGTCACCAGGAGGCGCTGGGAAAGTGAAGGGACCGTGGCTGAGCAGTGGACGAATTACCTGAAGCACATCTGCCCGGAATGGATCCCGAAATACGTCGGATATGGGCAGAAGGAGCTGGAGCGCAAA
>Stripe-breasted_Wren_2
AGACAGCTGCTTTATGGCTGTGAGCTCCTGTCCGACGGGAGCGTCCGTGGATCCCGCCGGGATGGCTACGACGGGCGGGATTTCATCTTCTTTGACCTGGGATCCGGGAAATTCGTGGCGGCCGACGGCGCTTCTGAGGTCACCAGGAGGCGCTGGGAAAGTGAAGGGACCGTGGCTGAGCGGTGGACGAATTACCTGAAGCACATCTGCCCGGAATGGATCCCGAAATACGTCGGATATGGGCAGAAGGAGCTGGAGCGCAAA
>Red-breasted_Nuthatch_5
ATACAGTGGCTTTCCGGCTGTGATCTCCTGTCCGATGGGAGCGTCCGTGGATCCGATCGGTACGGCTACGACGGGCGGGATTTCATCTCCTTCGATCTGGGATCCGGGAAATTCGTGGCGGCCGACAGCGCTGCTGAGGTCACCAGGAGGCGCTGGGAGCACGAAGGGACCGTGGTGGAGAGGAAGACGAATTACCTGAAGGAGATCTGCCCAGAAGAGCTCCAGAAATACATGGGATATGGGCAGAAGGAGCTGGAGCGCAAA
>Red-breasted_Nuthatch_6
ATACAGTGGCTCTCCGGCTGTGATCTCCTGTCCGATGGGAGCGTCCGTGGATCCAATCGGCTCGGCTACGACGGGCGGGATTTCATCTCCTTCGATCTGGGATCCGGGAAATTCGTGGCGGCCGACAGCGCTGCTGAGGTCACCAGGAGGCGCTGGGAGCACGAAGGGACCGTGGTGGAGAGGAAGACAAATTACCTGAAGGAGATCTGCCCGGAAGGGCTCCAGAAATACATGGGATATGGGCAGAAGGAGCTGGAGCGCAAA
>Red-breasted_Nuthatch_3
ATACAGTATCTTTACGGCTGTGAT---CTGTCTGACGGGAGCGTCCGTGGATCCGATCGGTACGGCTACGACGGGCGGGATTTCATCTCCTTCGATCTGGGATCCGGGAAATTCGTGGCGGCCGACGGCGCTGCTGAGGTCACCAGGAGGCGCTGGGAGCACGAAGGGACCGTGGCGGAGAGGAAGACAAATTACCTGAAGGAGATCTGCCCAGAGGCACTCCAGAGATTCATCCAATATGGGCAGAAGGAGCTGGAGCGCAAA
>Red-breasted_Nuthatch_4
ATACAGCGGCTTTACGGCTGTGATCTCCTGTCTGACGGGAGCGTCCGTGGATCCAATCGGTACGGCTACGACGGGCGGGATTTCATCTCCTTCGATCTGGGATCCGGGAAATTCGTGGCGGCCGACGGCGCTGCTGAGGTCACCAGGAGGCGCTGGGAGCACGAAGGGATTGAGGCTCAGAGGTGGACGAATTACCTGAAGGAGATCTGCCCGGAAGGGCTCCAGAAATACGTGGGATATGGGCAGAAGGAGCTGGAGCGCAAA
>Red-breasted_Nuthatch_2
ATACAGTATCTTTACGGCTGTGAT---CTGTCTGACGGGAGCGTCCGTGGATCCGATCGGTACGGCTACGACGGGCGGGATTTCATCTCCTTCGATCCGGGATCCGGGAAATTCGTGGCGGCCGACGGCGCTGCTGAGGTCACCAGGAGGCGCTGGGAGCATGAAGGGACCGTGGCTGAGGGGTGGACGAATTACCTGAAGGAGATCTGCCCGGACAGGCTCCAGAAATACGTGGGATATGGGCAGAAGGAGCTGGAGCGCAAA
>Red-breasted_Nuthatch_1
ATACAGTATCTTTACGGCTGTGAT---CTGTCTGACGGGAGCGTCCGTGGATCCGATCGGTACGGCTACGACGGGCGGGATTTCATCTCCTTCGATCTGGGATCCGGGAAATTCGTGGCGGCCGACGGCGCTGCTGAGGTCACCAGGAGGCGCTGGGAGCACGAAGGGACCGTGGCGGAGAGGTGGACGAATTACCTGAAGGAGATCTGCCCGGAAGGGCTCCAGAAATACGTGGGATATGGGCAGAAGGAGCTGGAGCGCAAA
>Northern_Cardinal_3
GTTCAGCAGCTTTATGGCTGTGACCTCCTGTCCGACGGGAGCGTCCACGGGCCCCGCCAGTACGGCCATGATGGACAGGATTTCATCTCCTTTGACCTGGGATCCAGGAGATTCATGGCGGCCGACAGCACTGCTGAGATCACCAGGAGGCGCTGGGAACAGGATGGGACCGTGGCTGAGCGATGGACGAATTACCTGAAGCACGAATGCACTGAATGGCTCCAGAAATATGTTGGATATGGGCAGAAAGAGCTAGAGCGCAAA
>Northern_Cardinal_4
GTTCAGCAGCTTTATGGCTGTGACCTCCTGTCCGACGGGAGCGTCCACGGGCCCCAGCAGTACGGCTATGATGGGCGGGATTTCATCTCCTTTGACCTGGGATCCAGGAGATTCATGGCGGCCGACAGCACTGCTGAGATCACCAGGAGGCGCTGGGAACAGGATGGGACCGTGGCTGAGCGATGGACGAATTACCTGAAGCACGAATGCACTGAATGGCTCCAGAAATATGTTGGATATGGGCAGAAAGAGCTAGAGCGCAAA
>Indigo_Bunting_1
GAGCTGTGGGTTAAGGGCTGCGACCTCCTGTCCGATGGGAGTGTCCGTGGGTTCCGCCGGAATGCCCATGATGGGCGGGATTGCATCTCCTTTGATCTGGAATCCGGGAGATTCGTGGCGGCCGACAACGTTGCAGAGATTACCAGGAGGCGCTGGGAACAGGATGGGACTGCGGTTGAGTATTGGACGAGTTACCTGAAGCACATCTGCCCCGAAGGGCTCCGGAAATACGTCAGATACGGGCAGAAGGAGCTGGAGCGTAAA
>Northern_Cardinal_6
GAGCTGTGGGTTTACGGCTGTGACCTCCTGTCCGATGGGAGTGTCCGTGGGTCCTGCCGGAATGCCCATGACGGGCGGGATTTCATCCCCTTTGACCCGGAATCTGGGAGATTCGTGGCGGCCGACAACGTTGCTGAGATCACCAGGAGGCGCTGGGAACAGGATGGGACCGTGGCTGAGCAGTGGACGAATTACCTGAAGCACATCTGCCCGGAATGGCTCCAGAAATACATCAGATATGGGCAGGAGGAGCTGAAGCGCAAA
>Northern_Cardinal_7
GAGCTGTGGGTTTACGGCTGTGACCTCCTGTCCGATGGGAGTGTCCGTGGGTCCTGCCGGAATGCCCATGACGGGCGGGATTTCATCTCCTTTGACCCGGAATCTGGGAGATTCGTGGCGGCCGACAACGTTTCTGAGATCACCAGGAGGCGCTGGGAACAGGATGGGACCGTGGCTGAGCAGTGGACGAATTACCTGAAGCACATCTGCCCGGAATGGCTCCAGAAATACATCAAATATGGGCAGGAGGAGCTGAAGCGCAAA
>Indigo_Bunting_5
CGGCTGTGGGTTTCCGGCTGTGACCTCCTGTCCGACGGGAGCGTCAGTGGGTCCTTCCGGAATGCCTACGACGGGCGGGATTTCATCTCCTTTGACCTGGGATCCGGGAGATTCGTGCCAGCCGACAGCGCTGCTGAGACCACCAGGAGGCGCTGGGAACAGGAAGAG---GTGGCTGAGCAGTGGACGAATTACCTGAAGCACGAATGCCCCGAATGGCTCCGGAAATACGTCAGATACGGGCAGGAGGAGCTGGAGCGCAAA
>Indigo_Bunting_2
GAGCTGTGGGTTAGGGGCTGTGACCTCCTGTCCGACGGGAGCGTCCGTGGGTCCTACCAGAATGCCCACGACGGGCGGGATTTCCTCTCCTTTGACCTGGGATCTGGGAGATTCGTGGCAGCCGACAACGTTGGTGAGATCACCAGGAGGCGCTGGGAACAGGAAGAG---GTGGCTGAGCAGTGGACGAATTACCTGAAGCACATCTGCCCCGAATGGCTCCGGAAATACGTCAGATACGGGCAGGAGGAGCTGGAGCGCAAA
>Indigo_Bunting_3
GAGCTGTGGGTTAGGGGCTGTGACCTCCTGTCCGACGGGAGCGTCCGTGGGTCCTACCAGAATGCCCACGACGGGCGGGATTTCCTCTCCTTTGACCTGGGATCTGGGAGATTCGTGGCGGCCGACAGCGTTGCTGAGATCACCCGGAGGCGCTGGGAACAGGATGGGACCGTGGCTGAGCAGTGGACGAATTACCTGAAGCACGAATGCCCCGAATGGCTCCGGAAGTTCGTCGGGTATGGGCAGGAGGAGCTGGAGCGCAAA
>Indigo_Bunting_4
GAGCTGTGGGTTAGGGGCTGTGACCTCCTGTCTGACGGGAGCGTCCGTGGGTCCTACCAGAATGCCCACGACGGGCGGGATTTCATCTCCTTTGACCTGGGATCCGGGAGATTCATGGCGGCCGACAGCGTTGCTGAGATCACCAGGAGGCGCTGGGAACAGGATGGGACCGTGGCTGAGCAGTGGACGAATTACCTGAAGCACGAATGCCCAGAATGGCTCCGGAAGTTCGTCGGGTATGGGCAGGAGGAGCTGGAGCTCAAA
>Blue-grey_Tanager_6
AGGTTGACGGTTTATGGCTGTGACCTCCTGTCCAATGGGAGCGTCCGTGGATCCAGCCGGGATGGCTATGACAGGCGGGATTTCATCTCCTTTGACCTGGGATCAGGGAGATTCGTGGCGGCTGACAGCGCTGCTGAGATCACCAGGAGGCGCTGGGAACAGGATGGGACTGCGGCTGAGGGTTGGACAAATTACCTGAAACGTGAATGCCCGGAATGGCTCCGGAAATACGTCGGATACGGGCAGGAGGAGCTGGAGCGCAAA
>Indigo_Bunting_10
AACTTGCGAGTTTCTGGCTGCGACCTCCTGTCTGATGGGAGCATCCATGGATCTCAGCGGCACAGCTACGACGGGCGGGATTTCATCTCCTTTGACCTGGAATTCGGGAGATTGGTGGCGGCCGACAGCGGTGCTGAGACCACCCGGAGGCGCTGGGAACATGAAGAGAATGGGGTTGAGATGTTGACGAATTACCTGAAGCACGAATGCCCCGAATGGCTCCGGAAATACGTCAGATACGGGCAGGAGGAGCTGGAGCGTAAA
>Indigo_Bunting_9
AACTTGCGAGTTTCTGGCTGTGACCTCCTGTCTGATGGGAGCATCCATGGATCTCAGCGGCACAGCTACAACGGGCGGGATTTCATCTCCTTTGACCTGGAATTCGGGAGATTGGTGGCGGCCGACAGCGCTGCTGAGATCACCAGGAGGCGCTGGGAACAGGATGGGACCGTGGCTGAGGCTCAGATGAATTACGTGAAGCACATCTGCCCCGAATGGCTCCGGAAATACGTCAGATACGGGCAGGAGGAGCTGGAGCGCAAA
>Northern_Cardinal_5
AATTTGCGAGTTTATGGCTGCGACCTCCTGTCCGACGGGAGCGTTCGTGGATCTGAGCGGCACAGCTATGATGGGTGGGATTTCATCTCCTTTGACCTGGGATCCGGGAGATTGGTGGCAGCCGACAGCGCTGCTGAGATCACCAGGAGGCGCTGGGAACAGGATGGGACCGTGGCTGAGCAGTGGACGAATTACCTGAAGCACGAATGCCCAGAATGGCTCCAGAAATACGTCAAATACGGGCAGGAGGAGCTGGAGCGCAAA
>Indigo_Bunting_7
AACTTGCGAGTTTCTGGCTGCGACCTCCTGTCCGATGGGAGTGTTCGTGGATCTGAGCAGTACAGCTACGACGGACGGGATTTCATCTCCTTTGACCTGGGATCCGGGAGATTTGTGCCGGCTGACAGCGCTGCTGAGATCACCAGGAGGCGCTGGGAACAGGATGGGACCGTGGCTGAGGCGCGGGTGAATTACCTGAAGCACATCTGCCCCGAATGGCTCCGGAAATACGTCAGATACGGGCAGGAGGAGCTGGAGCGCAAA
>Indigo_Bunting_8
AATTTGATAGTTCGTGGCTGCGACCTCCTGTCCGATGGAAGTGTTCGTGGATCTGAGCGGCACAGCTACGACGGACGGGATTTCATCTCCTTTGACCTGGGATCCGGGAGATTTGTGGCGGCCGACAGCGGTGCTGAGATCACCAGGAGGCGCTGGGAACAGGATGGGACCGTGGCTGAGGCGCGGGTGAATTACCTGAAGCACATCTGCCCCGAATGGCTCCGGAAATACGTCAGATACGGGCAGGAGGAGCTGGAGCGTAAA
>Northern_Cardinal_1
CTACTGTGGATTTCCGGCTGTGACCTCCTTTCTGACGGGAGTGTCCGTGGGTCCTGCCAGGCGGGCTATGATGGGTGGGATTTCATCTCCTTTGACCTGGGATCCAGGAGATTCGTGGCGGCCGACAACGCTGCTGAGATCACCAGGAGGCGCTGGGAACAGGATGGGACCGAGGCTGAGTGGTGGACGAATTACCTGAAGCACGAATGCACTGAATGGCTCCGGAAATACGTCAGATACGGGCAGGAGGAGCTGGAGCGCAAA
>Northern_Cardinal_2
ATTCAGTGGTTTTCTGGCTGTGACCTCCTTTCTGACGGGAGTGTCCGTGGGTCCTGCCAGGCGGGCTATGATGGGTGGGATTTCATCTCCTTTGACCTGGGATCCAGGAGATTCGTGGCGGCCGACAACGCTGCTGAGATCACCAGGAGGCGCTGGGAACAGGATGGGACCGAGGCTGAGTGGTGGACGAATTACCTGAAGCACGAATGCACTGAATGGCTCCGGAAATACGTCAGATACGGGCAGGAGGAGCTGGAGCGCAAA
>House_Sparrow_7
CTACAGCGGCTTTCCGGCTGTGACCTCCTGTCCGACGGGAGCGTCCGTGGACCGAGTCGGTATGGCTACGACAGGCGGGATTTCATCTCCTTTGACCTGGAATCCGGGACATTCGTGGCAGCCGACAGCGCTGCTGAGATCACCAGGAGGCGCAGGGAACAGGAAGGGACCGAGGCTGAGGCACGGACGAATTACCTGAAGCACATCTGCCCAGAATGGCTCCAGAAATACGTCGGATACGGGCAGAAGGAGCTGGAGCGCAAA
>Red-winged_Blackbird_7
AGGTTGAGAGTTAATGGCTGTGACCTCCTGTCCGATGGGAGTGTCCGTGGATCCCGCCAGGTTGGCTATGATGGGCGGGATTTCATCTCCTTTGACCTGGGATCTGGGAGATGGGTGGCGGCCGACAGCGCTGCTGAGATCACCAGGAGGCACTTGGAACAGGAAGGGACCGAGGCTGAGAGGTGGACGAATTACCTGAAGCACGAATGCCCAGAATGGCTCCGGAAATACGTCGGGTACGGGCAGAAGGAGCTGGAGCGCAAA
>Red-winged_Blackbird_8
AGGTTGAGAGTTAATGGCTGTGACCTCCTGTCCGATGGGAGTGTCCGTGGATCCCGCCAGATTGGCTATGATGGGCGGGATTTCATCTCCTTTGACCTGGGATCTGGGAGATGGGTGGCGGCCGACAGCGCTGCTGAGATCACCAGGAGGCACTTGGAACAGGAAGGGACCGAGGCTGAGAGGTGGACGAATTACCTGAGGCACGAATGCCCAGAATGGCTCCGGAAATACGTCGGGTACGGGCAGAAGGAGCTGGAGCGCAAA
>House_Finch_6
GTACAGTGGCTTTACGGCTGTGACCTCCTGTCTGATGGGAGTGTCCGTGGATCCCGTCAGGATGGATACGACGGGCGGGATTTAATCTCCTTTGACCTGGAATTCGGGAGATTCGTGGCGGCTGACAGCGTTGGTGAGAGCAGCAGGAGGCGCTGGGAACAGGAAGGG---GTGGCTGAGCATTTGACGAATTACCTGAAGCACGAATGCCCGGAATGGCTCCGGAAATACGTCGGGTACGGGCAGAAGGAGCTGGAGCGCAAA
>House_Finch_7
GTACAGTGGCTTTACGGCTGTGACCTCCTGTCTGATGGGAGTGTCCGTGGATCCCGTCAGGAGGGCTACGATGGGTGGGATTTAATCTCCTTTGACCTGGGATTCGGGAGATTCGTGGCGGCTGACAGCGTTGGTGAGATCAGCAGGAGGCGCTGGGAACAGGAAGGG---GTGGCTGAGCGTTGGACGAATTACCTGAAGCACGAATGCCCGGAATGGCTCCAGAAATACGTCGGGTATGGGCAGAAGGAGCTGGAGCACAAA
>House_Finch_8
GTACAGTGGCTTTACGGCTGTGACCTCCTGTCTGATGGGAGTGTCCGTGGATCCCATCAGGAGGGCTACGATGGGTGGGATTTAATCTCCTTTGACCTGGGATTCGGGAGATTCGTGGCGGCTGACAGCGTTGGTGAGATCAGCAGGAGGCGCTGGGAACAGGAAGGG---GTGGCTGAGCATTTGACGAATTACCTGAAGCACGAATGCCCGGAATGGCTCCAGAAATACGTCGGGTATGGGCAGAAGGAGCTGGAGCGCAAA
>House_Finch_9
GTACAGTGGCTTTACGGCTGTGACCTCCTGTCTGATGGGAGTGTCCGTGGATCCCATCAGGAGGGCTACGATGGGTGGGATTTAATCTCCTTTGACCTGGGATTCGGGAGATTCGTGGCGGCTGACAGCGTTGGTGAGATCAGCAGGAGGCGCTGGGAACAGGAAGGG---GTGGCTGAGCATTTGACGAATTACCTGAAGCACGAATGCCCGGAATGGCTCCAGAAATACGTCGGGTATGGGCAGAAGGAGCTGGAGCACAAA
>Red-winged_Blackbird_6
AGGTTGCGAGTTTCTGGCTGTGAACTCCTGTCCGATGGGAGTGTCCGTGGATCCCACCTGGATGGCTGCGACGGGCGGGATTTCATCTCCTTTGACCCGGAATCCGGGAGATTTGTGGCAGCCGACAGCGCTGCTGAGATCACCAGGAGGCGCTGGGAACAGGAAGAG---GTGGCTGAGTATCGGACAAATTACCTGAAGCACGAATGCCCCGAATGGCTCCGGAAATACGTCGGATATGGGCAGGAGGAGCTGGAGTGCAAA
>Indigo_Bunting_6
GTACAGTGGCTTTATGGCTGTGACCTCCTGTCCGACGGGAGCGTCCGTGGGTCCTACCGGGAGGGCTACGACGGGCGGGATTTAATCTCCTTTGACCTGGAGTCTGGGAGATTGGTGGCAGCCGACAACGTTGGTGAGATCAGCAGGAGACGCTGGGAACAGGAAGAG---GTGCCTGAGAGGTGGACGAATTACCTGAAGCACATCTGCCCCGAATGGCTCCGGAAATACGTCAGATACGGGCAGGAGGAGCTGGAGCGTAAA
>Cedar_Waxwing_2
GTGTTGAGAGTTTCCGGCTGTGACCTCCTGTCCCACGGCTGCGTCCGTGGATCCTCCCGGTACGGCGATTACGGGTGGGATTTCATCTCCCTTGACCTGGAATCCGGGAGATTTCTGGCGGCTGACAGTGCTGCTGAGATCACCAGGAGGCGCTGGGAACAGGAGGGGAACGTGGCTGAGGGGTGGACAAATTACCTGAAGCATGAATGCCCGGAATGGCTCGATAAGTACGTCAGATATGGGCAGAAGGTGCTGGAGCGCGAG
>Cedar_Waxwing_1
ATACAGTGGCTTTCTGGCTGTGACCTCCTATCCGACGGCAGTGTCCGTGGATCCTCCCGGTACGGCTATGACGGGTGGGATTATATCTCCTTTGACCTGGAATCCGGGAGATTCGTGCCGGCCGACAGTGCTGCTGAGATCACCAGGAGGCGCTGGGAAGATGAAGCAAACGAGGCTGAGAGGCGGACAAATTACCTGAAGCATGTCTGCCCAGAATGGCTCCGGAAATACGTTGGGTACGGGCAGAAGGAGCTGGAGCGCAAA
>Cedar_Waxwing_4
GTATTGAGAGTTTACGGCTGTGACCTCCTGTCCGACGGCAGCGTCCGTGGATCCTCCCGGTACGGCTATGACGGGTGGGATTATATCTCCTTTGACCTGGAATCCGGGAGATTCGTGCCGGCCGACAGTGCTGCTGAGATCACCAGGAGGCGCTGGGAAGATGAAGCAAACGAGGTTGAGAGGCGGACAAATTACCTGAAGCATGTCTGCCCAGAATGGCTCCGGAAATACGTTGGGTACGGGCAGAAGGAGCTGGAGCGCAAA
>Cedar_Waxwing_3
GTGTTGAGAGTTTCCGGCTGTGACCTCCTGTCCGACGGCAGCGTCCGTGGATCCTCCCGGTACGGCTATGACGGGTGGGATTATATCTCCTTTGACCTGGAATCCGGGAGATTCGTGGCGGCCGACAGTGCTGCTGAGATCACCAGGAGGCGCTGGGAAGATGAAGCAAACGAGGTTGAGAGGCGGACAAATTACCTGAAGCATGAATGCCCGGAATGGCTCCGGAAGTACGTCAGATATGGGCAGAAGGAGCTGGAGCGCAAA
>Cedar_Waxwing_5
GTGTTGAGAGTTTACGGCTGTGACCTCCTGTCCGACGGCAGCGTCCGTGGATCCTCCCGGTACGGCTATGACGGGTGGGATTATATCTCCTTTGACCTGGAATCCGGGAGATTCGTGCCGGCCGACAGTGCTGCTGAGATCACCAGGAGGCGCTGGGAACAGGAGGGGAACGTGGCTGAGGGGTGGACAAATTACCTGAAGCATGAATGCCCGGAATGGCTCCGGAAGTACGTCAGATATGGGCAGAAGGAGCTGGAGCGCAAA
>Cedar_Waxwing_6
GTGTTGAGAGTTTCCGGCTGTGACCTCCTGTCCGACGGCAGCGTCCGTGGATCCTCCCGGTACGGCTATGACGGGTGGGATTTCATCTCCTTTGACCTGGAATCCGGGAGATTCGTGCCGGCCGACAGTGCTGCTGAGATCACCAGGAGGCGCTGGGAACAGGAGGGGAACGTGGCTGAGGGGTGGACAAATTACCTGAAGCATGAATGCCCGGAATGGCTCCGGAAATACGTTGGGTACGGGCAGAAGGAGCTGGAGCGCAAA
>Cedar_Waxwing_7
ATACAGTGGCTTTCTGGCTGTGACCTCCTATCCTACGGCTGTGTCCGCGGATCCTACCGGGATGGCTACTACGGGTGGGATTATATCTCCTTTGACCTGGAATCCGGGAGATTTCTGGCGGCTGACAGTGCTGCTGAGATCACCAGGAGGCGCTGGGAACAGGAGGGGAACGTGGCTGAGGGGTGGACAAATTACCTGAAGCATGAATGCCCGGAATGGCTCCGGAAGTACGTCAGATATAGGCAGAAGGAGCTGGAGCGCACA
>Cedar_Waxwing_8
ATACAGTGGCTTTCTGGCTGTGACCTCCTATCCGACGGCAGTGTCCGTGGATCCTACCGGGATGGCTACGACGGGTGGGATTATATCTCCTTTGACCTGGAATCCGGGAGATTCGTGCCGGCCGACAGTGCTGCTGAGATCACCAGGAGGCGCTGGGAACAGGAGGGGAACGTGGCTGAGGGGTGGACAAATTACCTGAAGCATGAATGCCCGGAATGGCTCCGGAAATACGTTGGGTACGGGCAGAAGGAGCTGGAGCGCAAA
>Cedar_Waxwing_9
ATACAGTGGCTTTCTGGCTGTGACCTCCTATCCGACGGCAGTGTCCGTGGATCCTACCGGGATGGCTACGACGGGTGGGATTATATCTCCTTTGACCTGGAATCCGGGAGATTTCTGGCGGCTGACAGTGCTGCTGAGATCACCAGGAGGCGCTGGGAACAGGAGGGGAACGTGGCTGAGGGGTGGACAAATTACCTGAAGCATGAATGCCCGGAATGGCTCCGGAAGTACGTCAGATATGGGCAGAAGGAGCTGGAGCGCAAA
>Blue-grey_Tanager_5
AGATTGCGAGTTTCCGGCTGTGACCTCCTGTCCGATGGGAGCATCCGTGGATCCCACCGGAATGCCTACGATGGGCGGGATTTAATCTCTTTTGACCTGGAATCCAGGAGATTCATGGCGGCCGACAGTGTTGGTGAGATCACCAGGAGGCGCTGGGAACAGGATGGGATCGTGGCTGAGTATTGGACGAATTACCTGAAGCACGAATGCCCCGAATGGCTCCGGAAATATGTCAGATACGGGCAGAAGGAGCTGGAGCACAAA
>House_Sparrow_3
AGGTTGCGAGTTTATGGCTGTGACCTCCTGTCCGACGGGAGCGTCCGTGGATTCAGTCAGGATGGCTACGACGGGCGGGATTTCATCTCCTTTGACCTGGAATCCGGGAGATTCGTGGCAGCCGACAGTGGTGCTGAGATCACCAGGAGACACTGGGAG------GGGACCGTGGCTGAGGCACGGATGAATTACCTGAAGCACACCTGCCCAGAATGGCTCCGGAAATATGTCAGATGTGGGCAGAGGGAGCTGGAGCGCAAA
>House_Sparrow_5
AGGTTGCGAGTTTATGGCTGTGACCTGCTGTCCGATGGGAGCGTCCGTGGATTCAGTCAGGATGGCTACAAGGGGCGGGATTTCATCTCCTTTGACCTGGAATCCGGGAGATTCGTGGCAGCTGACAGCGCTGCTGAGATCACCAGGAGACACTGGGAG------GGGACCGTGGCTGAGGCATGGACGAATTACCTGAAGCACACCTGCCCAGAATGGCTCCGGAAATATGTCAGATGTGGGCAGAGGGAGCTGGAGCGCAAA
>House_Sparrow_4
AGGTTGCGAGTTTATGGCTGTGACCTCCTGTCCGACGGGAGCGTCCGTGGATTCAGTCAGGATGGCTACGACGGGCGGGATTTCATCTCCTTTGACCTGGAATCCGGGAGATTCGTGGCAGCTGACAGCGCTGCTGAGATCACCAGGAGACACTGGGAG------GGGACCGTGGCTGAGGCACGGACGAATTACCTGAAGCACACCTGCCCAGAATGGCTCCGGAAATATGTCAGATGCGGGCAGAGGGAGCTGGAGCGCAAA
>House_Finch_10
TGGCTGTGGCTTTACGGCTGTGACCTCCTGTCTGATGGGAGTGTCCGTGGATCCCACCGGAATGGCTACGACGGGCGGGATTTCATCTCCTTTGACCTGGAATCCGGGAGATTCATGGCGGCTGACAATGGTGCTGAGATCACCAGGAGGCGCTGGGAACAGGAAGGG---GTGGCTGAGGCACGGACGAATTACCTGAAGCACGAATGCCCGGAATGGCTCCGGAAATACGTCGGGTATGGGCAGAAGGAGCTGGAGCGCAAA
>House_Finch_11
AGGTTGAGAGTTTATGGCTGTGACCTCCTGTCCGACGGGAGCATCCGTGGATCCCACCGGAATGGCTATGATGGGCGGGATTTCATCTCCTTTGACCTGGAATCCGGGAGATTCATGGCGGCTGACAATGGTGCTGAGATCACCAGGAGGCGCTGGGAACAGGAAGGG---GTGGCTGAGGCACGGACGAATTACCTGAAGCACGAATGCCCGGAATGGCTCCGGAAATACGTCGGGTATGGGCAGAAGGAGCTGGAGCGCAAA
>House_Sparrow_6
GCACAGTGGCTTTATGGCTGTGACCTCCTGTCCAATGGGAGCGTCCGTGGATCCCGCCGGGAGGGCTACGATGGGCAGGATTTCATCTCCTTTGACCTGGAATCTGGGAGATTCGTGGCGGCCGACAACGTTGCTGAGATCACCAGGAGGCGCTGGGAACAGGAAGGGACTGTGGCTGAGAGGTGGACGAATTACCTGAAGCACGAATGCCCGGAATGGCTCCGGAAATACGTCGGGTACGGGCAGAAGGAGCTGGAGCGCAAA
>House_Sparrow_8
GTACAGTGGCTTTATGGCTGTGACCTCCTGTCCAATGGGAGCGTCCGTGGATCCCGCCGGGAGGGCTACGATGGGCAGGATTTCATCTCCTTTGACCTGGAATCTGGGAGATCCGTGGCGGCCGACAACGTTGCTGAGATCACCAGGAGGCGCTGTGAACAGGAAGGGACTGTGGCTGAGAGGTGGACGAATTACCTGAAGCACGAATGCCCGGAATGGCTCCGGAAATACGTCGGGTACGGGCAGAAGGAGCTGGAGCGCAAA
>House_Sparrow_1
GCACAGTGGCTTTATGGCTGTGACCTCCTGTCCAATGGGAGCGTCCGTGGATCCCGCCGGGAGGGCTACGATGGGCAGGATTTCATCTCCTTTGACCTGGAATCCGGGAGATTCGTGGCAGCCGACAGTGGTGCTGAGATCACCAGGAGACACTGGGAG------GGGACCGTGGCTGAGGCACGGACGAATTACCTGAAGCACACCTGCCCAGAATGGCTCCGGAAATATGTCAGATGCGGGCAGAGGGAGCTGGAGCGCAAA
>House_Sparrow_2
GCACAGTGGCTTTATGGCTGTGACCTCCTGTCCAATGGGAGCGTCCGTGGATCCCGCCGGGAGGGCTACGATGGGCAGGATTTCATCTCCTTTGACCTGGAATCTGGGAGATTCGTGGCGGCCGACAACGTTGCTGAGATCACCAGGAGACACTGGGAG------GGGACCGTGGCTGAGGCACGGATGAATTACCTGAAGCACACCTGCCCAGAATGGCTCCGGAAATATGTCAGATGTGGGCAGAAGGAGCTGGAGCGCAAA
>Balsas_Armed_Lizard_EU839667
---------------GGCTGTGAGCTGAGGAAAGATGGGAGCATAGGAGGGATTTACCAGTGTGCTTATGATGGGAGGGACTATATTAGTCTGGACAAAGAGACCCTCACGTGGACAGCAGCCGACGTGCCAGCTCAGTTCACCAAGCGAAGGTGGGAAGCTCTGAAG---ACGGCTGCGTTCCGGAAGGCTTACCTGGAGGTGGATTGCATCTGGTGGCTGCAGAGATACCTGGACTACGGGAAAGAGACGCTGATGAGGACA
>Chicken_AM279339
GTGCAGTGGATGTTCGGCTGTGACATCCTCGAGGATGGCACCATCCGGGGGTATCGTCAGGTGGCCTACGATGGGAAAGACTTCATTGCCTTCGACAAAGACATGAAGACGTTCACTGCGGCAGTTCCAGAGGCAGTTCCCACCAAGAGGAAATGGGAGGAAGGAGGT---GTTGCTGAGGGGTGGAAGAGTTACCTGGAGGAAACCTGCGTGGAGTGGCTGCGGAGATACGTGGAATACGGGAAGGCTGAGCTGGGCAGGAGA
>Chicken_AM282700
GTGCAGTGGATGTCCGGCTGTGACATCCTCGAGGATGGCACCATCCGGGGGTATCATCAGGCAGCCTACGATGGGAGAGACTTCGTTGCCTTCGACAAAGGCACGATGACGTTAACTGCGGCAGTTCCAGAGGCAGTTCCCACCAAGAGGAAATGGGAGGAAGGAGGT---TATGCTGAGGGGCTGAAGCAGTACCTGGAGGAAACCTGCGTGGAGTGGCTGCGGAGATATGTGGAATACGGGAAGGCTGAGCTGGGCAGGAGA
>Chicken_AM282697
GTGCAGTGGATGTCCGGCTGTGACATCCTCGAGGATGGCACCATCCGGGGGTATCATCAGGCAGCCTACGATGGGAGAGACTTCGTTGCCTTCGACAAAGGCACGATGACGTTAACTGCGGCAGTTCCAGAGGCAGTTCCCACCAAGAGGAAATGGGAGGAAGGAGGT---TATGCTGAGGGGCTGAAGCAGTACCTGGAGGAAACCTGCGTGGAGTGGCTGCGGAGATATGTGGAATACGGGAAGGCTGAGCTGGGCAGGAGA
>Chicken_AM282692
GTGCAGTGGATGTACGGCTGTGACATCCTCGAGGGCGGCCCCATCCGGGGGTATTATCAGATGGCCTACGATGGGAGAGACTTCACTGCCTTCGACAAAGGCACGATGACGTTCACTGCGGCAGTTCCAGAGGCAGTTCCCACCAAGAGGAAATGGGAG---GAAGGAGATTATGCTGAGGGGCTGAAGCAGTACCTGGAGGAAACCTGCGTGGAGTGGCTGCGGAGATACGTGGAATACGGGAAGGCTGAGCTGGGCAGGAGA
>Chicken_AM282698
GTGCAGTGGATGTACGGCTGTGACATCCTCGAGGGCGGCCCCATCCGGGGGTATTATCAGATGGCCTACGATGGGAGAGACTTCACTGCCTTCGACAAAGGCACGATGACGTTCACTGCGGCAGTTCCAGAGGCAGTTCCCACCAAGAGGAAATGGGAG---GAAGGAGATTATGCTGAGGGGCTGAAGCAGTACCTGGAGGAAACCTGCGTGGAGTGGCTGCGGAGATACGTGGAATACGGGAAGGCTGAGCTGGGCAGGAGA
>Chicken_AM282696
GTGCAGTGGATGTACGGCTGTGACATCCTCGAGGACGGCACCATCCGGGGGTATCGTCAGTATGCCTACGATGGGAGAGACTTCATTGCCTTCGACAAAGGCACGATGACGTTCACTGCGGCAGTTCCAGAGGCAGTTCCCACCAAGAGGAAATGGGAG---GAAGGAGATTATGCTGAGGGGCTGAAGCAGTACCTGGAGGAAACCTGCGTGGAGTGGCTGCGGAGATACGTGGAATATGGGAAGGCTGAGCTGGGCAGGAGA
>Chicken_AM282694
GTGCAGCTGATGTACGGCTGTGACATCCTCGAGGACGGCACCATCCGGGGGTATAGTCAGGATGCCTACGATGGGAGAGACTTCATTGCCTTCGACAAAGGCACGATGACGTTCACTGCGGCAGTTCCAGAGGCAGTTCCCACCAAGAGGAAATGGGAG---GAAGGAGATTATGCTGAGGGGCTGAAGCAGTACCTGGAGGAAACCTGCGTGGAGTGGCTGCGGAGATACGTGGAATACGGGAAGGCTGAGCTGGGCAGGAGA
>Chicken_AM282695
GTGCAGCTGATGTACGGCTGTGACATCCTCGAGGACGGCACCATCCGGGGGTATAGTCAGGATGCCTACGATGGGAGAGACTTCATTGCCTTCGACAAAGACACGATGACGTTCACTGCAGCAGTTCCAGAGGCAGTTCCCACCAAGAGGAAATGGGAG---GAAGGAGATTATGCTGAGGGGCTGAAGCAGTACCTGGAGGAAACCTGCGTGGAGTGGCTGCGGAGATACGTGGAATATGGGAAGGCTGAGCTGGGCAGGAGA
>Eleonoras_Falcon_JN613263
GTACAGACCATGAGTGGCTGCGACCTCCTGGAGGACGGTAGCGTCAGGCCATATTACCAGGATGCCTACGACGGGAGGGACTTCATCTCCTTCGACGTGAACACGATGACGTTCACTGCGTTGGATGCGGCGTCACAAATCACCAAGAGGAAGTGGGAGCAGGATCGGTCTTTCATTGAGCGTTGGAAACACTACATGGAGAACACCTGCCCTGAGTGGCTGAGGAAATACGTGAGCTACGGGCGGGCTGCGCTGGCGAGGAAA
>Eleonoras_Falcon_JN613265
GTACAGACCATGAGTGGCTGCGACCTCCTGGAGGACGGTAGCGTCAGGCCGTATTTCCAGGATGCCTACGACGGGAGGGACTTCATCTCCTTCGACGTGAACACGATGACGTTCACTGCGTTGGATGCGGCGTCACAAATCACCAAGAGGAAGTGGGAGCAGGATGGGTCTTCCGCTGAGCGTTGGAAACACTACATGGAGAACACCTGCCCTGAGTGGCTGAGGAAATACGTGAGCTACGGGCGGGCTGCGCTGGCGAGGAAA
>Eleonoras_Falcon_JN613266
GTACAGACCATGAGTGGCTGCGACCTCCTGGAGGACGGTAGCGTCAGGCCGTATTTCCAGGATGCCTACGACGGGAGGGACTTCATCTCCTTCGACGTGAACACGATGACGTTCACTGCGTTGGATGCGGCGTCACAAATCACCAAGAGGAAGTGGGAGCAGGATGGGTCTTCCGCTGAGCGTTGGAAACACTACATGGAGAACACCTGCCCTGAGTGGCTGAGGAAATACGTGAGCTATGGGCGGGCTGCGCTGGCGAGGAAA
>Saker_Falcon_JN613277
------ACCATGATGGGGTGCGACATCCTGGAGGACGGTAGCATCAGGGGGTATTACCAGGATGCCTACGACGGGAGGGACTTCATCTCCTTCGACGTGAACACGATGACGTTCACTGCGTTGGATGCGGCGTCACAAATCACCAAGAGGAAGTGGGAGCAGGATGGGTCTTTCATTGAGSGKTGGAAACACTACATGGAGAACACCTGCCCTGAGTGGCTGAGGAAATACGTGAGCTACGGGTGGGCTGCGCTGGCGAGGAAA
>Gyrfalcon_JN613273
------ACCATGGTGGGGTGCGACCTCCTGGAGGACGGTAGCATCAGGGGGTATTACCAGGATGCCTACGACGGGAGGGACTTCATCTCCTTCGACGTGAACACGATGACGTTCACTGCGTTGGATGCGGCGTCACAAATCACCAAGAGGAAGTGGGAGCAGGATGGGTCTTCCGCTGAGGGTTGGAAACACTACATGGAGAACACCTGCCCTGAGTGGCTGAGGAAATACGTGAGCTACGGGTGGGCTGCGCTGGCGAGGAAA
>Taita_Falcon_JN613278
------ACCATGGTGGGGTGCGACCTCCTGGAGGACGGTAGCATCAGGGGGTATTACCAGGATGCCTACGACGGGAGGGACTTCATCTCCTTCGACGTGAACACGATGACGTTCACTGCGTTGGATGCGGCGTCACAAATCACCAAGAGGAAGTGGGAGCAGGATGGGTCTTCCGCTGAGCGTTGGAAACACTACATGGAGAACACCTGCCCCGAGTGGCTGAGGAAATACGTGAGCTACGGGTGGGCTGCGCTGGCGAGGAAA
>Peregrine_Falcon_JN613270
------ACCATGGTGGGGTGCGACCTCCTGGAGGACGGTAGCATCAGGGGGTATTACCAGGATGCCTACGACGGGAGGGACTTCATCTCCTTCGACGTGAACACGATGACGTTCACTGCGTTGGATGCGGCGTCGCAAATCACCAAGAGGAAGTGGGAGCAGGATGGGTCTTCCGCTGAGCGTTGGAAACACTACATGGAGAACACCTGCCCTGAGTGGCTGAGGAAATACGTGAGCTACGGGTGGGCTGCGCTGGCGAGGAAA
>Peregrine_Falcon_JN613271
------ACCATGGTGGGGTGCGACCTCCTGGAGGACGGTAGCATCAGGGGGTATTTCCAGGATGCCTACGACGGGAGGGACTTCATCTCCTTCGACGTGAACACGATGACGTTCACTGCGTTGGATGCGGCGTCACAAATCACCAAGAGGAAGTGGGAGCAGGATGGGTCTTCCGCTGAGCGTTGGAAACACTACATGGAGAACACCTGCCCTGAGTGGCTGAGGAAATACGTGAGCTACGGGTGGGCTGCGCTGGCGAGGAAA
>Peregrine_Falcon_JN613272
------ACCATGGTGGGGTGCGACCTCCTGGAGGACGGTAGCATCAGGGGGTATTTCCAGGATGCCTACGACGGGAGGGACTTCATCTCCTTCGACGTGAACACGATGACGTTCACTGCGTTGGATGCAGCGTCGCAAATCACCAAGAGGAAGTGGGAGCAGGATGGGTCTTCCGCTGAGCGTTGGAAACACTACATGGAGAACACCTGCCCTGAGTGGCTGAGGAAATACGTGAGCTACGGGTGGGCTGCGCTGGCGAGGAAA
>Peregrine_Falcon_JN613264
ATACAGACCATGGTGGGGTGCGACCTCCTGGAGGACGGTAGCATCAGGGGGTATTTCCAGGATGCCTACGACGGGAGGGACTTCATCTCCTTCGACGTGAACACGATGACGTTCACTGCGTTGGATGCGGCGTCGCAAATCACCAAGAGGAAGTGGGAGCAGGATGGGTCTTCCGCTGAGCGTTGGAAACACTACATGGAGAACACCTGCCCTGAGTGGCTGAGGAAATACGTGAGCTACGGGTGGGCTGCGCTGGCGAGGAAA
>Peregrine_Falcon_JN613269
ATACAGACCATGGTGGGGTGCGACCTCCTGGAGGACGGTAGCATCAGGGGGTATTTCCAGGATGCCTACGACGGGAGGGACTTCATCTCCTTCGACGTGAACACGATGACGTTCACTGCGTTGGATGCGGCGTCGCAAATCACCAAGAGGAAGTGGGAGCAGGATGGGTCTTCCGCTGAGCGTTGGAAACACTACATGGAGAACACCTGCCCCGAGTGGCTGAGGAAATACGTGAGCTACGGGTGGGCTGCGCTGGCGAGGAAA
>Gyrfalcon_JN613275
---------ATGATGGGCTGCGACATCCTGGAGGACGGTAGCATCAGGGGGTATTACCAGGATGCCTACGACGGGAGGGACTTCATCTCCTTCGACGTGAACACGATGACGTTCACTGCGTTGGATGCGGCGTCACAAATCACCAAGAGGAAGTGGGAGCAGGATGGGTCTTCCGCTGAGGGTTGGAAACACTACATGGAGAACACCTGCCCTGAGTGGCTGAGGAAATACGTGAGCTACGGGTGGGCTGCGCTGGCGAGGAAA
>Gyrfalcon_JN613274
---------ATGATGGGCTGCGACATCCTGGAGGACGGTAGCATCAGGGGGTATTACCAGGATGCCTACGACGGGAGGGACTTCATCTCCTTCGACGTGAACACGATGACGTTCACTGCGTTGGATGCGGCGTCACAAATCACCAAGAGGAAGTGGGAGCAGGATGGGTCTTCCGCTGAGCGTTGCAAACACTACATGGAGAACACCTGCCCTGAGTGGCTGAGGAAATACGTGAGCTACGGGTGGGCTGCGCTGGCGAGGAAA
>Gyrfalcon_JN613276
---------ATGATGGGCTGCGACATCCTGGAGGACGGTAGCATCAGGGGGTATTACCAGGATGCCTACGACGGGAGGGACTTCATCTCCTTCGACATGAACACGATGACGTTCACTGCGTTGGATGCGGCGTCACAAATCACCAAGAGGAAGTGGGAGCAGGATGGGTCTTCCGCTGAGCGTTGCAAACACTACATGGAGAACACCTGCCCTGAGTGGCTGAGGAAATACGTGAGCTACGGGTGGGCTGCGCTGGCGAGGAAA
>Common_Kestrel_EU120704
ATACAGGTCATAAGTGGCTGCGACATCCTGGAGGACGGTAGTGTCAGGGGGTATTACCAGGATGCCTACGACGGGCGCGACTTCCTCACCTTCGACATGAACACGATGACGTTCACTGCGTTGGATGAGGCGTCACAAATCACCAAGAGGAAGTGGGAGCAGGATGGGACTGCCACTGTGCATTGGAAAAACTACATGGAGAACATCTGCCCTGAGTGGCTGAGGAAATACGTGAGCTACGGGCGGGCTGCGCTGGCGAGGAAA
>Common_Kestrel_EU120706
ATACAGGTCATAAGTGGCTGCGACCTCCTGGAGGACGGTAGTGTCAGGGGGTATTACCAGGATGCCTACGACGGGCGCGACTTCCTCACCTTCGACATGAACACGATGACGTTCACTGCGTTGGATGAGGCGTCACAAATCACCAAGAGGAAGTGGGAGCAGGATGGGACTGCCACTGTGCATTGGAAAAACTACATGGAGAACATCTGCCCTGAGTGGCTGAGGAAATACGTGAGCTACGGGCGGGCTGCGCTGGCGAGGAAA
>Common_Kestrel_EU120710
ATACAGATCATAAGTGGCTGCGACATCCTGGAGGACGGTAGTGTCAGGGGGTATTACCAGAATGCCTACGACGGGCGCGACTTCCTCACCTTGGACGTGAACACGATGACGTTCACTGCGTCGGATGAGGCGTCACAAATCACCAAGAGGAAGTGGGAGCAGGATGCGTCTGTCACTGTGCCTTGGAAAAACTACATGGAGAACACCTGCCCTGAGTGGCTGAGGAAATACGTGAGCTACGGGCGGGCTGCGCTGGCGAGGAAA
>Common_Kestrel_EU120719
ATACAGACCATGAAGGGCTGCGACATCCTGGAGGACGGTAGTGTCAGGGGGTATTACCAGCATGCCTACGACGGGCGCGACTTCCTCGCCTTGGACGTGAACACGATGACGTTCACTGCGTCGGATGAGGCGTCACAAATCACCAAGAGGAAGTGGGAGCAGGATGGGTCTGTCACTGCGCGTTGGAAAAACTACTTGGAGAACATCTGCCCTGAGTGGCTGAGGAAATACGTGAGCTACGGGCGGGCTGCGCTGGCGAGGAAA
>Common_Kestrel_EU120702
ATACAGGTCATAAGTGGCTGCGACATCCTGGAGGACGGTAGTGTCAGGGGGTATTACCAGGATGCCTACGACGGGCGCGACTTCCTCGCCTTGGACGTGAACACGATGACGTTCACTGCGTCAGATGAGGCGTCACAAATCACCAAGAGGAAGTGGGAGCAGGATGGGTCTCTCACTGCGCGTTGGAAAAACTACATGGAGAACACCTGCCCTGAGTGGCTGAGGAAATACGTGAGCTACGGGCGGGCTGCGCTGGCGAGGAAA
>Mauritius_Kestrel_JN613279
------ACCATACTGGGCTGCGACATCCTGGAGGACGGTCGTGTCAGGGGGTATTACCAGGATGCCTATGACGGGAGCGACTTCCTCACCTTCGACATGAACACGATGACGTTCACTGCGTCGGATGAGGCGTCACAAATCACCAAGAGGAAGTGGGAGCAGGATGGGTCTGTCACTGCGCGTTGGAAACACTACGTGGAGAACACCTGCCCTGAGTGGCTGAGGAAATACGTGAGCTACGGGCGGGCTGCGCTGGCGAGGAAA
>Common_Kestrel_EU120718
ATACAGACCATGAAGGGCTGCGACATCCTGGAGGACGGTAGTGTCAGGGGGTATTACCAGGATGCCTACGACGGGCGCGACTTCCTCACCTTCGACATGAACACGATGACGTTCACTGCGTCGGATGAGGCGTCACAAATCACCAAGAGGAAGTGGGAGCAGGATGCGTCTGTCACTGCGCATTGGAAAAACTACTTGGAGAACACCTGCCCTGAGTGGCTGAGGAAATACGTGAGCTACGGGCGGGCTGCGCTGGTGAGGAAA
>Common_Kestrel_EU120714
ATACAGACCATGAAGGGCTGCGACATCCTGGAGGACGGTAGTGTCAGGGGGTATTACCAGGATGCCTACGACGGGCGCGACTTCCTCACCTTCGACATGAACACGATGACGTTCACCGCGTCGGATGAGGCGTCACAAATCACCAAGAGGAAGTGGGAGCAGGATGGGTCTTTCACTGTGCCTTGGAAAAACTACGTGGAGAACATCTGCCCTGAGTGGCTGAGGAAATACGTGAGCTACGGGCAGGCTGCGCTGGCGAGGAAA
>Common_Kestrel_EU120712
ATACAGACCATGAAGGGCTGCGACATCCTGGAGGACGGTAGTGTCAGGGGGTATTACCAGGATGCCTACGACGGGCGCGACTTCCTCACCTTCGACATGAACACGATGACGTTCACTGCGTCGGATGAGGCGTCACAAATCACCAAGAGGAAGTGGGAGCAGGATGGGTCTTTCACTGCGCATTGGAAAAACTACGTGGAGAACACCTGCCCTGAGTGGCTGAGGAAATACGTGAGCTACGGGCGGGCTGCGCTGGCGAGGAAA
>Lesser_Kestrel_JF831094
ATACAGATCATAAGTGGCTGCGACATCCTGGAGGACGGTCGTGTCGGGGGGTATTACCAGGCTGCCTACGACGGGCGCGACTTCCTCGCCTTCGACATGAACACGATGACGTTCACTGCGTCGGATGAGGCGTCACAAATCACCAAGAGGAAGTGGGAGCAGGATGGGTCTTTCATTGTGCCTTGGAAAAAGTACGTGGAGAACATCTGCCCTGAGTGGCTGAGGAAATACGTGAGCTACGGGCGGGCTGCGCTGGCGAGGAAA
>Lesser_Kestrel_JF831089
ATACAGACCATAAGGGGCTGCGACATCCTGGAGGACGGTCGTGTCGGGGGGTATTACCAGGCTGCCTACGACGGGCGCGACTTCCTCGCCTTCGACATGAACACGATGACGTTCACTGCGTTGGATGAGGCGTCACAAATCACCAAGAGGAAGTGGGAGCAGGATGGGTCTTTCATTGTGCCTTGGAAAAAGTACGTGGAGAACATCTGCCCTGAGTCGCTGAGGAAATACGTGAGCTACGGGCAGGCTGCGCTGGCGAGGAAA
>Lesser_Kestrel_EU120671
ATACAGACCATAAGGGGCTGCGACATCCTGGAGGACGGTCGTGTCAGGGGGTATTACCAGGCTGCCTACGACGGGCGCGACTTCCTCGCCTTCGACATGAACACGATGACGTTCACTGCGTCGGATGAGGCGTCACAAATCACCAAGAGGAAGTTGGAGCAGGATGGGTCTTTCATTGTGCCTTGGAAAAAGTACGTGGAGAACATCTGCCCTGAGTGGCTGAGGAAATACGTGAGCTACGGGCAGGCTGCGCTGGCGAGGAAA
>Lesser_Kestrel_EU120675
CTGCAGACCATAAGTGGCTGCGACATCCTGGAGGACGGTAGTGTCAGGGGGTATTACCAGAATGCCTACGACGGGCGCGACTTCCTCACCTTCGACATGAACACGATGACGTTCACTGCGTCGGATGAGGCGTCACAAATCACCAAGAGGAAGTGGGAGCAGGATGGGTCTTTCATTGTGCCTTGGAAAAAGTACGTGGAGAACATCTGCCCTGAGTGGCTGAGGAAATACGTGAGCTACGGGCGGGCTGCGCTGGCGAGGAAA
>Lesser_Kestrel_EU120679
ATACAGACCATGATGGGCTGCGACATCCTGGAGGACGGTCGTGTCGGGGGGTATTACCAGGATGCCTACGACGGGCGCGACTTCCTCACCTTCGACATGAACACGATGACGTTCACTGCGTCGGATGAGGCGTCACAAATCACCAAGAGGAAGTGGGAGCAGGATGGGTCTTTCATTGTGCCTTGGAAAAAGTACGTGGAGAACATCTGCCCTGAGTGGCTGAGGGAATACGTGAGCTACGGGCGGGCTGCGCTGGCGAGGAAA
>Lesser_Kestrel_JF831091
ATACAGACCATAAGGGGCTGTGACATCCTGGAGGACGGTAGTGTCAGGGGGTATTACCAGGATGCCTACGACGGGCGCGACTTCCTCACCTTCGACATGAACACGATGACGTTCACTGCGTCGGATGAGGCGTCACAAATCACCAAGAGGAAGTGGGAGCAGGATGGGTCTTTCATTGTGCCTTGGAAAAAGTACATGGAGAACATCTGCCCTGAGTCGCTGAGGAAATACGTGAGCTACGGGCGGGCTGCGCTGGCGAGGAAA
>Lesser_Kestrel_EU120673
ATACAGACCATATTGGGCTGCGACCTCCTGGAGGACGGTCGTGTCAGGGGGTATTACCAGGATGCCTACGACGGGCGCGACTTCCTCACCTTCGACATGAACACGATGACGTTCACTGCGTCGGATGAGGCGTCACAAATCACCAAGAGGAAGTGGGAGCAGGATGGGTCTTTCATTGTGCCTTGGAAAAAGTACGTGGAGAACATCTGCCCTGAGTGGCTGAGGAAATACGTGAGCTACGGGCGGGCTGCGCTGGCGAGGAAA
>Lesser_Kestrel_JF831099
ATACAGACCATAAGGGGCTGCGACATCCTGGAGGACGGTCGTGTCAGGGGGTATTACCAGGATGCCTACGACGGGCGCGACTTCCTCACCTTCGACATGAACACGATGACGTTCACTGCGTTGGATGAGGCGTCACAAATCACCAAGAGGAAGTGGGAGCAGGATGGGTCTTTCATTGTGCCTTGGAAAAAGTACGTGGAGAACATCTGCCCTGAGTGGCTGAGGAAATACGTGAGCTACGGGCGGGCTGCGCTGGCGAGGAAA
>Lesser_Kestrel_EU120665
ATACAGACCATAAGGGGCTGCGACATCCTGGAGGACGGTCGTGTCAGGGGGTATTACCAGGATGCCTACGACGGGCGCGACTTCCTCACCTTCGACATGAACACGATGACGTTCACTGCGTCGGATGAGGCGTCACAAATCACCAAGAGGAAGTGGGAGCAGGATGGGTCTTTCATTGTGCCTTGGAAAAAGTACGTGGAGAACATCTGCCCTGAGTGGCTGAGGAAATACGTGAGCTACGGGCGGGCTGCGCTGGCGAGGAAA
>Mallard_AB115246
TTGCAGCTCATGTATGGCTGTGACCTCCTCGAGGATGGTAGTACTAGAGGGTTTCACCAGCATGGCTATGAAGGAAGAGACTTCATTGCCTTGGACAAAGACATGCTGACGTACACTGCAGCGGACGCTGCAGCACAAATCACCAAGAGGAAGTGGGAGAAGGATGAGACTTTTCTTGAGGGCAGGAAGTTCTACCTGGAGAACACCTGCATTGAGTGGCTGAGGAAATACATGAGCTATGGGAAGGACGTACTGGAGAGGAGA
>Mallard_AB115243
TTGCAGCACATGTTTGGCTGTGACCTCCTCGAGGATCGTAGTATTAGCGGGTTTTTCCAGTATGGCTACGAAGGAAGAGAATTCATTGCCTTGGACAAAGACACTTGGACGTTCACTGCAGCGGACGCTGCAGCACAAATCACCAAGAGGAAGTGGGAGGAGGATGGGACTGTTGCCGAGCGCAGGAGGTACTACCTGGAGAACACCTGCATTGAGTGGCTGAGGAAATATGTGCGCGATGGGAAGGACGTGCTGGAGAGGAGA
>Mallard_AB115244
TTGCAGCGCATGTATGGCTGTGACCTCCTCGAGGATGGTAGTATTAGAGGGTTTAGCCAGTATGGCTACGAAGGAAGAGAATTCATTGCCTTGGACAAAGACACTCGGACGTTCACTGCAGCGGACGCTGCAGCACAAATCACCAAGAGGAAGTGGGAGGAGGAAGGGACTGTTGCTGAGCGCTGGAAGTTCTACCTGGAGAACACCTGCATTGAGTGGCTGAGGAAATACATGAGCTATGGGAAGGATGTGCTGGAGAGGAGA
>Mallard_AY854374
GTGCAGCACATGTTTGGCTGTGACCTCCTCGAGGATGGTAGTATTAGGGGGTTTGATCAGTATGGCTATGAAGGAAGAGACTTCATTGCCTTGGACAAAGATGCGCTGACATTCACTGCAGCAGACGCTGCAGCACAAATCACCAAGAGGAAGTGGGAGGAGGATGAGACTCTTGCTGAGCGCAGGAAGTTCTACCTGGAGAATACCTGCATTGAGTGGCTGAGGAAATACATAAGCTATGGGAAGGATGTGCTGGAGAGGAGA
>Domestic_Goose_AY387649
CTGCAGTACATGCATGGCTGTGACCTACTTGAGGACGGCAGTATTAGGGGGTTTATGCAGAATGCCTATGAAGGAAGGGACTTCCTCACCTTTGACAAGGACACGCTGACGTTCACTGCAGCAGACGCTGGGGCACAAATCACCAAGAGGAAGTGGGAGGAGGAAGGGACTGTTGCTGAGCAGTTGAAGCACTACCTGGAGAACACCTGCACTGAGGGTCTGAGGAGATACGTGAGCTATGGGAAGGCCGTGCTGGAG------
>Domestic_Goose_AY387651
CTGCAGTACATGCATGGCTGTGACCTACTTGAGGACGGCAGTATTAGGGGGTTTATGCAGAATGCCTATGAAGGAAGGGACTTCCTCACCTTTGACAAGGACACGCTGACGTTCACTGCAGCAGACGCTGGGGCACAAATCACCAAGAGGAAGTGGGAGGAGGAAGGGACTGTTGCTGAGCAGTTGAAGCACTACCTGGAGAACACCTGCATTGAGGGTCTGAGGAGATACGTGAGCTATGGGAAGGCCGTGCTGGAG------
>Mallard_AB115242
GTACAGGTCATGTATGGCTGTGACCTCCTCGAGGATGGTAGCATCAGAGGCTTTGATCAGCACAGCTATAATGGGAAGGACTTCATTGCCTTGGACAAGGACACACTAACGTACACTGCAGCAGATGCTGGGGCGCAAATCACCAAGAGGAAGTGGGAGGAGGATGGGACTGTTGCTGAGCGCAGGAAGTACTACCTGGAGAACACCTGCATTGAGTGGCTGAGGAAATACGTGAGCTATGGGAAGGACGTGCTGGAGAGGAGA
>Mallard_AB115241
GTGCAGCGCATGTCTGGCTGTGACCTCCTCGAGGATGGTAGTATTAGGGGGTTTCTCCAGTATGGCTACGAAGGAAGAGACTTCATTGCCTTTGACAAAGACACACTGACGTACACTGCAGCAGATGCTGCAGCACAGATCACCAAGAGGAAGTGGGAGGAGGAAGGGACTGATGCTGAGAGGACGAAGTACTACCTGGAGAACACCTGCATTGAGTGGCTGAGGAAACACGTGAGCTATAGGAAGGATGTGCAGGAGAGGAGA
>Mallard_AY885227
GTGCAGCGCATGTATGGCTGTGACCTTCTCGAGGATGGTAGTATTAGGGGGTTTGATCAGTATGGCTATGAAGGGACAGACTTTCTTGCCTTGGATGAAGACATGCTGACGTACACTGCAGCGGACGCTGCAGCTCAAATCACCAAGAGGAAGTGGGAGCAGGAAGGGACTGATGCTGAGCGCAGGAAGTACTACCTGGAGAACACCTGCATTGAGTGGCTGAGGAAATACATGAGCTATGGGAAGGACGTGCTGGAGAGGAGA
>Mallard_AB115245
TGGCAGTGCATGCATGGCTGTGAC---CTCGAGGATGGTAGCATCAGAGGCTTTCAACAATGCGGCTATGATGGGAAGGACTTCATTGCCTTGGACAAAGACACACTGACGTACACTGCAGCGGACGCTGCAGCACAAATCACCAAGAGGAAGTGGGAGCAGGAAGGGACTGTTGCTGAGCAGTGGAAGAACTACCTGGAGAACACCTGCATTGAGTGGCTGAGGAAATACGTGAGCTATGGGAAAGATGTGCTGGAGAGGAGA
>Domestic_Goose_AY387648
CGGCAGCGTATGTATGGCTGTGACCTCCTTGAGGATGGTAGCATCAGAGGCTTTGAGCAGCATGGCTATGATGGGAAGGACTTCCTCGTCTTTGACAAGGACACGCTGACATTCACTGCAGCTGATGCTGGGGCACAAATCACCAAGAGGAAGTGGGAGGAGGAAGGGACTTATGCTGAGCAGTTGAAGCACTACCTGGAGAACACCTGCATTGAGTGGCTGAGGAAATATGTGAGCTATGGGAAGGCCATGCTGGAGAGGAGA
>Domestic_Goose_AY387650
CGGCAGCGTATGTATGGCTGTGACCTCCTTGAGGATGGTAGCATCAGAGGCTTTGAGCAGCATGGCTATGATGGGAAGGACTTCCTCGTCTTTGACAAGGACACGCTGACATTCACTGCAGCTGATGCTGGGGCACAAATCACCAAGAGGAAGTGGGAGGAGGAAGGGACTTATGCTGAGCAGTTGAAGCACTACCTGGAGAACACCTGCATTGAGTGGCTGAGGAAATATGTGAGCTATGGGAAGGCCATGCTGGAGAGGAGA
>Domestic_Goose_DQ251182
TGGCAGCGTATGTATGGCTGTGACCTCCTTGAGGACGGTGGCATCACAGGCTTTCAACAGTACGGCTATGATGGGAAGGACTTCATTGCCTTAGACAAGGACACGCTGACATACACTGCAGCGGATGCTGGGGCACAAGTCACCAAGAGGAAGTTGGAGGAGGAAGGGACTGTTGCTGAGAAGACGAAGCACTACCTGGAGAACACCTGCATTGAGTGGCTGAGGAAATATGTGAGCTATTGGAAGGCCATGCTTGAGAGGAGA
>Domestic_Goose_AY387652
TGGCAGCGTATGTATGGCTGTGACCTCCTTGAGGACGGTGGCATCACAGGCTTTCAACAGTACGGCTATGATGGGAAGGACTTCATTGCCTTAGACAAGGACACGCTGACATACACTGCAGCGGATGCTGGGGCACAAGTCACCAAGAGGAAGTGGGAGGAGGAAGGGACTGTTGCTGAGAAGACGAAGCACTACCTGGAGAACACCTGCATTGAGTGGCTGAGGAAATATGTGAGCTATGGGAAGGCCATGCTGGAGAGGAGA
>Domestic_Goose_DQ251183
TGGCAGCGTATGTATGGCTGTGACCTCCTTGAGGACGGTGGCATCACAGGCTTTCAACAGTACGGCTATGATGGGAAGGACTTCATTGCCTTAGACAAGGACACGCTGACATACACTGCAGCGGATGCTGGGGCACAAGTCACCGAGAGGAAGTGGGAGGAGGAAGGGACTGTTGCTGAGAAGACGAAGCACTACCTGGAGAACACCTGCATTGAGTGGCTGAGGAAATATGTGAGCTATGGGAAGGCCATGCTGGAGAGGAGA
>Domestic_Goose_AY387655
TGGCAGCGTATGTATGGCTGTGACCTCCTTGAGGACGGTGGCATCACAGGCTTTCAACAGTACGGCTATGATGGGAAGGACTTCATTGCCTTAGACAAGGACACGCTGACATACACTGCAGCGGATGCTGGGGCACAAGTCACCGAGAGGAAGTGGGAGGAGGAAGGGACTGTTGCTGAGAAGACGAAGCACTACCTGGAGAACACCTGCATTGAGTGGCTGAGGAAATATGTGAGCTATGGGAAGGCCATGCTGGAGAGGAGA
>Black-winged_Kite_EU120683
GTGCAGACCATGTACGGCTGTGACATCCTGGAGGACAACAGCACCAGAGGGTATCAGCAGGATGCGTATGATGGGAGGGATTTCATCACATTCGATATGAACACGATGACATTCATCGCGGCAGACGCGGCTGCGCAAATCACCAAGAGGAAGTGGGAAGAGGACAGGACTTTCCTTGAGCAGCGGAAGCACTACCTGAAGACCACTTGCGTCGAGTGGCTGAGGAAATACTTGAACTACGGACGGGCCGTGCTGGAGAGGAAA
>Black-winged_Kite_EU120680
GTGCAGACCATGTACGGCTGTGACATCCTGGAGGACAACAGCACCAGAGGGTATCAGCAGGATGCGTATGATGGGAGGGATTTCATCACATTCGATATGAACACGATGACATTCATCGCGGCAGACGCGGCTGCGCAAATCACCAAGAGGAAGTGGGAGGAGGACGAGACTTTCCTTGAGCAGTGGAAGCACTACGTGAAGAACACTTGCGTCGAGTGGCTGAGGAAATACTTGAACTACGGACGGGCCGTGCTGGAGAGGAAA
>Black-winged_Kite_EU120682
CTGCAGACCATGTACGGCTGTGACATCCTGGAGGACAACAGCACCAGAGGGTATCAGCAGGAAGCATATGATGGGAGGGATTTCATCACATTCGATATGAACACGATGACATTCATCGCGGCAGACGCGGGTGCGCAAATCACCAAGAGGAAGTGGGAAGAGGACAGGACTGTCGCTGAGCAGTGGAAGCACTACCTGAAGAACACTTGCGTCGAGTGGCTGAGGAAATACTTGAACTACGGACGGGCCGTGCTGGAGAGGAAA
>Red-billed_Gull_HM008716
CGGCAGCGCATGCTTGGCTGTGACCTCCTGGAGGACGGTAGCATCAGGGGGTACTGGCAGTACGCATACGACGGGAGGGACTTCATCGCCTTTGACATGGACACGATGACGTTCATCGCGGCGGACGCGGTGGCACAAATCACCAAGAGGAAGTGGGAGGAGGACAAGACTGAAGCCGAGCGGCGCAAGCACTGTCTGGAGATTACCTGCATTGAGTGGCTGAGGAAATACGTGAGCTACGGGCGGGCCGTGCTGGAGAGGAAA
>Red-billed_Gull_HM025987
CGGCAGCGCATGCTTGGCTGTGACCTCCTGGAGGACGGTAGCATCAGGGGGTACTGGCAGTACGCGTACGACGGGAGGGACTTCATCGCCTTTGACATGGACACGATGACGTTCATCGCGGCGGACGCGGTGGCACAAATCACCAAGAGGAGGTGGGAGGAGGACAAGACTGAAGCCGAGCGGCGCAAGCACTGTCTGGAGATTACCTGCATCGAGTGGCTGAGGAAATACGTGAACTACGGGCGGGCCGTGCTGGAGAGGAAA
>Black-winged_Kite_EU120681
CTGCAGCGCATGCAAGGCTGTGAGATCCTGGAGGACGGCAGCACCAGAGGGTATCAGCATGACGCATATGATGGGAGGGATTTCATCACATTCGATTTGGACACGATGACATTCATCGCGGCAGATGCAGCTGCGCAAATCACCAAGAGGAAGTGGGAGAAAGACAGGAGTGAAGCTGCACGGCGGAAGCACTACCTGAAGACCACTTGCGTTGAGTGGCTGAGGAAATACATGAGCTACGGACGGGCCGTGCTGGAGAGGAAA
>Spanish_Imperial_Eagle_EU120686
CTGCAGCACATGCACGGCTGTGACATCCTGGAGGACGGTAGCACCAGGGGATATCTGCAGGATGCCTACGATGGGAGGGATTTCATCGCCTTCGACTTGGACAAGATGACGTTCACTGCGGCAGATGCGGTGGCGCAAATCACCAAGAGGAAGTGGGAGAAGGACAGGAGTGAAGCTGCACGGCGGAAGCACTACCTGAAGAACACCTGCATCGAGTGGCTGAGGAAATACATGAGCTATGGGCGGGCCGTGCTGGAGAGGAAA
>Andean_Condor_EU120692
TGGCAGACCATGTATGGCTGTGAGCTCCTGGAGGACGGTAGCACCAGGGGGTATTATCAGCACGCCTACGACGGGAGGGATTTCATCGCCTTCGACATGGACACGATGACGTTCACCGTGGCGGACGCGGCAGCGCAAATCACCAAGAGGAAGTGGGAGGCAGACGGGACTGTCGCTGAGCGGCGGAAGCACTACCTGGAGAACACCTGCATTGAGTGGCTGAAGAAATACGTGAGCTACGGGCGGGCTGCACTGGAGAGGAAA
>Andean_Condor_GU060475
CGGCAGTGCATGTATGGCTGTGAGCTCCTGGAGGACGGTAGCACCAGGGGGTATTATCAGCACGCCTACGACGGGAGGGATTTCATCGCCTTCGACATGGACACGATGACGTTCACCGCGGCGGACGCGGCAGCGCAAATCACCAAGAGGAAGTGGGAGGCAGACGGGACTGTCGCTGAGCAGCGGAAGCACTACCTGGAGAACACCTGCATTGAGTGGCTGAAGAAATACGTGAGCTACGGGCGGGCT---------------
>Andean_Condor_GU060474
CTGCAGCGCATGCATGGCTGTGAGCTCCTGGAGGACGGTAGCACCAGGGGGTATTGGCAGGACGCCTACAACGGGAGGGACTTCATCGCCTTCGACGTGGACACGATGACGTTCACCGCGGCGGACGCGGCAGCGCAAATCACCAAGAGGAAGTGGGAGGAGGAGGGGACTGTCGCTGAGCAGCTGAGGCACTACCTGGAGAACACCTGCATTGAGTGGCTGAAGAAATACGTGAGCTATGGGCGGGCCGCG------------
>Andean_Condor_GU060476
CTGCAGCGCATGCATGGCTGTGAGCTCCTGGAGGACGGTAGCACCAGGGGGTATTGGCAGGACGCCTACAACGGGAGGGACTTCATCGCCTTCGACGTGGACACGATGACGTTCACCGCGGCGGACGCGGCAGCGCAAATCACCAAGAGGAAGTGGGAGGAGGAGGGGACTGTCGCTGAGCAGCTGAGGCACTACCTGGAGAACACCTGCATTGAGTGGCTGAAGAAATACGTGAGCTACGGGCGGGCT---------------
>Andean_Condor_EU120694
CTGCAGCGCATGCATGGCTGTGAGCTCCTGGAGGACGGTAGCACCAGGGGGTATTCGCAGGTCGCCTACAACGGGAGGGACTTCATCGCCTTCGACATGGACACGATGACGTTCACCGCGGCGGACGCGGCAGCGCAAATCACCAAGAGGAGGTGGGAGGCAGACGGGACTGTCACTGAGCAGTGGAAGCACTACCTGGAGAACACCTGCATTGAGTGGCTGAAGAAATACGTGAGCTACGGGCGGGCTGCACTGGAGAGGAAA
>Andean_Condor_EU120693
CTGCAGCGCATGTGTGGCTGTGAGCTCCTGGAGGACGGTAGCACCAGGGGGTATTATCAGCACGCCTACAACGGGAGGGATTTCATCGCCTTCGACATGGACACGATGACGTTCACCGCGGCGGACGCGGCAGCGCAAATCACCAAGAGGAAGTGGGAGGAGAAGGGGACTGTCGCTGAGCAGTGGAAGCACTACCTGGAGAACACCTGCATTGAGTGGCTGAAGAAATACGTGAGCTACGGGCGGGCTGCACTGGAGAGGAAA
>Blue_Petrel_JF276881
---------------GGCTGTGACCTCCTGGAGGACGGTAGCACCAGGGGGATTTATCAGGACGCCTACGACGGGAGGGACTTCACCACCTTCGACATGGACACGATGACGTTCACCGCGGCGGACGCAGCAGCGCAAATCACCAAGAGGAAGTGGGAGGAGGACGGGAATGAAGCTGCACGGTGCAAGCACTACCTGGAGAACACCTGCATCGAGTGGCTGAGGAGATACGTGAGCTACGGGCAGGCCGTGCTGGAGAGGAAA
>Blue_Petrel_JF276882
---------ATGTTCGGCTGTGACCTCCTGGAGGACGGTAGCACCAGGGGGATTTATCAGGATGCCTACGATGGGAGGGACTTCACCACCTTCGACATGGACACGATGACGTTCACCGCGGCGGACGCAGCAGCGCAAATCACCAAGAGGAAGTGGGAGGAGGACGGGAATGAAGCTGCACGGTGCAAGCACTACCTGGAGAACACCTGCATCGAGTGGCTGAGGAGATACGTGAGCTACGGGCAGGCCGTGCTGGAGAGGAAA
>Blue_Petrel_JF276883
---------------GGCTGTGACCTCCTGGAGGACGGTAGCACCAGGGGGTTTTATCAGGATGCCTACGATGGGAGGGACTTCATCACCTTCGACATGGACACGATGACGTTCACCGCGGCGGACGCAGCAGCGCAAATCACCAAGAGGAAGTGGGAGGAGGACGGGAATGAAGCTGCACGGTGCAAGCACTACCTGGAGAACACCTGCATCGAGTGGCTGAGGAGATACGTGAGCTACGGGCAGGCCGTGCTGGAGAGGAAA
>Blue_Petrel_JF276878
---------ATGGTCGGCTGTGACCTCCTGGAGGACGGTAGCACCAGGGGGATTTATCAGGTCGCCTACGACGGGAGGGACTTCATCGCCTTCGACATGGACACGATGACGTTCACCGCGGCGGACGCAGTGGCACAAATCACCAAGAGGAAGTTGGAGGAGGACGGGACTGAAGCTGAGCGGCGGAAGCACTACCTGGAGAACACCTGCATCGAGTGGCTGAGGAGATACGTGAGCTACGGGCAGGCTGTGCTGGAGAGGAAA
>Blue_Petrel_JF276877
GTGCAGCGGATGTACGGCTGTGACCTCCTGGAGGACGGTAGCACCAGGGGGTTCTATCAGAGCGCCTACAACGGGAGGGACTTCATCGCCCTCGACATGGACACGATGACGTTCACCGCAGCGGACACAGCGGCTCAAATCACCAAGAGGAAGTGGGAGGAGGACGGGACTGTCGCTGAGCGGCAGAAGCACTACCTGGAGAACACCTGCATCGAGTGGCTGAGGAGATACGTGAGCTACGGGCAGGCCGTGCTGGAGAGGAAA
>Blue_Petrel_JF276884
---------------GGCTGTGACCTCCTGGAGGACGGTAGCACCAGGGGGTTCTATCAGAACGCCTACGACGGGAGGGACTTCATCGCCCTCGACATGGACACGATGACGTTCACCGCGGCGGACGCAGCGGCACAAATCACCAAGAGGAAGTGGGAGGAGGACGGGACTTTCGCTGAGCAGCTGAAGCACTACCTGGAGAACACCTGCATCGAGTGGCTGAGGAGATACGTGAGCTACGGGCAGGCCGTGCTGGAGAGGAAA
>Blue_Petrel_JF276879
---------------GGCTGTGACCTCCTGGAGGACGGTAGCACCAGGGGGTTTTCTCAGGTTGCCTACGATGGGAGGGACTTCATCGCCTTCGACATGGACACGATGACGTTCACGGCGGCGGACGCAGCGGCACAAATCACCAAGAGGAAGTGGGAGGAGGACGGGACTGAAGCTGAGGGGTGGAAGCACTACCTGGAGAACACCTGCATCGAGTGGCTGAGGAGATACGTGAGCTACGGGCAGGCCGTGCTGGAGAGGAAA
>Blue_Petrel_JF276880
GTGCAGCGAATGGCCGGCTGTGACCTCCTGGAGGACGGTAGCACCAGGGGGTTCTATCAGAGCGCCTACGATGGGAGGGACTTCATCGCCCTCGACATGGACACGATGACGTTCACCGCGGCGGACGCAGCAGCGCAAATCACCAAGAGGAAGTGGGAGGAGGACGGGACTGAAGCTGAGCGGTGGAAGCACTACCTGGAGAACACCTGCATCGAGTGGCTGAGGAGATATGTGAGCTACGGGCAGGCCGTGCTGGAGAGGAAA
>Red-billed_Gull_HM025973
GTGCAGACCATGTATGGCTGTGACCTCCAGGAGGATGGTAGCACCAGGGGGTATCGGCAGTACGCCTACGACGGGAGGGACTTCATCGCCTTTGACATGGACACGATGACGTTCACCGCGGCGGACGCGGCGGCACAAATCACCAAGAGGAAGTGGGAGGAGGACGGGACTGTCGCTGAGCGAATGAAGCAGTACCTGCAGAACACCTGCATCGAGTGGCTGAGGAAATACGTGAGCTACGGGCGGGCCGTGCTGGAGAGGAAA
>Red-billed_Gull_HM025969
GTGCAGGTCATGTATGGCTGTGACCTCCTGGAGGATGGTAGCACCAGGGGGTATAGTCAGGATGCCTACGACGGGAGGGACTTCACCGCCTTTGACATGGACACGATGACGTTCACCGCGGCGGACGCGGCGGCACAAATCACCAAGAGGAGGTGGGAGGAGGACGGGACTGTCGCTGAGCGAAGGAAGCAGTACCTGAACAACACCTGCATCGAGTGGCTGAGGAAATACGTGAGCTACGGGCGGGCCGTGCTGGAGAGGAAA
>Red-billed_Gull_HM025976
CGGCAGCGCATGCTTGGCTGTGACCTCCAGGAGGACGGTAGCACCAGGGGGTATTATCAGAATGCCTACGATGGGAGGGACTTCATCGCCTTGGACATGGACACGATGACGTTCACCGCGGCAGACGTGGGGGCACAAATCACCAAGAGGAGGTGGGAGGAGGACGGGACTGTCGCTGAGAAGAAGCAGCACTATGTGAAGAACACCTGCATCGAGTGGCTGAGGAAATACGTGAGCTACGGGCGGGCCGTGCTGGAGAGGAAA
>Red-billed_Gull_HM025979
CGGCAGCGCATGCTTGGCTGTGACCTCCTGGAGGACGGTAGCACCAGGGGGTATTATCAGAATGCCTACGATGGGAGGGACTTCATCGCCTTGGACATGGACACGATGACATTCACCGCGGCAGACGTGGGGGCACAAATCACCAAGAGGAGGTGGGAGGAGGACGGGACTGTCGCTGAGAAGAAGCAGCACTATGTGAAGAACACCTGCATCGAGTGGCTGAGGAAATACGTGAGCTACGGGCGGGCCGTGCTGGAGAGGAAA
>Red-billed_Gull_HM025954
CGGCAGCGCATGTATGGCTGTGACCTCCTGGAGGACGGTAGCACCAGGGGGTATTACCAGAATGCCTACGACGGGAGGGACTTCATCGCCTTGGACATGGACACGATGACGTTCACCGCGGCGGACGTGGGGGCACAAATCACCAAGAGGAAGTGGGAGGAGGACGGGACTGTCGCTGAGCGGTGGAAGCAGTACCTGAAGAACACCTGCATCGAGTGGCTGAGGAAATACGTGAGCTACGGGCGGGCCGTGCTGGAGAGGAAA
>Red-billed_Gull_HM025960
CGGCAGCGCATGTATGGCTGTGACCTCCTGGAGGACGGTAGCACCAGGGGGTATTACCAGAATGCCTACGACGGGAGGGACTTCATCGCCTTGGACATGGACACGATGACGTTCACCGCGGCGGACGTGGGGGCACAAATCACCAAGAGGAAGTGGGAGGAGGACGGGGCTGAAGCCGAGCGGTGGAAGCAGTACCTGAAGAACACCTGCATCGAGTGGCTGGGGAAATACGTGAGCTACGGGCGGGCCGTGCTGGAGAGGAAA
>Eurasian_Black_Vulture_EU120691
CTGCAGGTCATGTACGGCTGTGACGTCCTGGAGGACGGCAGCACCAGGGGGTATCGGCAGGTCGCCTACGATGGGAGGGATTTCATCGCCTTCGACTTGGACACGATGACATTCACCGCGGCAGACGCTGCGGCACAAATCACCAAGAGGAAGTGGGAGAAGGTCGGGGGTGAAGCTGAGCAGTTGGAGCACTACCTGAAGAACACCTGCATCGAGTGGCTGAGGAAATACGTGAGCTATGGGCAGGCCGTGCTGGAGAGGAAA
>Spanish_Imperial_Eagle_EU120687
CTGCAGCACATGTATGGCTGTGACATCCTGGAGGACGGTAGCACCAGGGGATATCTGCAGTACGCCTACGATGGGAGGGATTTCATCGCCTTCGACTTGGACACGATGACATTCACCGCGGCAGATGCGGGAGCACAAATCACCAAGAGGAAGTGGGAGAAGGACGGGACTGTCGCTGAGCAGATGGAGAACTACTTGAAGAACGCCTGCATCGAGTGGCTGAGGAAATACGTGAGCTACGGGCGGGCCGTGCTGGAGAGGAAA
>Eurasian_Black_Vulture_EU120690
CTGCAGTACATGCACGGCTGTGACATCCTGGAGGACGGTAGCACCAGGGGGTATCGGCAGGACGCCTACAACGGGAGGGATTTCATCGCCTTCGACTTGGACAAGATGACATTCACCACGGCAGACGCAGCGGCACAAATCACCAAGAGGAAGTGGGAGAAGGACGGGACTGTCGCTGAGCAATGGAAGCACTACCTGAAGAACACCTGCATCGAGTGGCTGAGGAAATACGTGAGCTATGGGCGGGCCGTGCTGGAGAGGAAA
>Spanish_Imperial_Eagle_EU120685
AGGCAGCGCATGTCCGGCTGTGAAATCCTGGAGGACGGTAGCACCAGGGGATATCTGCAGTACGCCTACGATGGGAGGGATTTCATCGCCTTCGACTTGGACACGATGACATTCACCGCGGCAGATGCGGGAGCGCAAATCACCAAGAGGAAGTGGGAGGAGGACGGGACTGTCGCTGAGCAGTTGAAGCACTACCTGAAGAACACCTGCATCGAGTGGCTGAGGAAATACGTGAGCTATGGGCGGGCCGTGCTGGAGAGGAAA
>Spanish_Imperial_Eagle_EU120684
ATCCAGATGATGTACGGCTGTGACATCCTGGAGGACGGCAGCACCAGGGGGTATCGGCAGGATGCCTACGATGGGAGGGATTTCATCGCCTTCGACTTGGACACGATGACATTCACTGCGGCAGACGCGGGAGCGCAAATCACCAAGAGGAAGTGGGAGGAGGACGGGACTGTCGCTGAGCATTGGAAGCACTACCTGAAGAACACCTGCATCGAGTGGCTGAGGAAATACGTGAGCTATGGGCGGGCCGTGCTGGAGAGGAAA
>Eurasian_Black_Vulture_EU120688
CTGCAGGTCATGTACGGCTGTGACATCCTGGAGGATGGCAGCACCAGGGGGTATGAGCAGTACGCCTACGATGGGAGGGATTTCATTGCCTTCGACTTGGACGCAATGACATTCACCGCAGCAGACGCAGCGGCACAAATCACCAAGAGGAAGTGGGAGGAGGACGGGACTGTTGCTGAGCAATGGAAGCACTACCTGAAGAACACCTGCATCGAGTGGCTGAGGAAATACGTGAGCTATGGGCAGGCCGTGCTGGAGAGGAAA
>Eurasian_Black_Vulture_EU120689
CTGCAGGTCATGTACGGCTGTGACGTCCTGGAGGACGGTAGCACCAGGGGGTATGAGCAGTACGCCTACGATGGGAGGGATTTCATTGCCTTCGACTTGGACACGATGACATTCACCGCGGCAGACACAGTGGCACAAATCACCAAGAGGAAGTGGGAGAAGGACGGGACTGTTGCTGAGCAATGGAAGCACTACCTGAAGAACACCTGCATCGAGTGGCTGAGGAAATACGTGAGCTACGGGCGGGCCGTGCTGGAGAGGAAA
