# Supplementary material for: Major histocompatibility complex class I evolution in songbirds: universal primers, rapid evolution and base compositional shifts in exon 3
Source: PeerJ. 2013 Jun 11;1:e86. doi: 10.7717/peerj.86 (PMC3685324; doi:10.7717/peerj.86)
Supplement: File S2 [file peerj-01-86-s003.txt]

Sequence	Genbank Acc. No.
Blue-grey_Tanager_5	KC585518
Blue-grey_Tanager_8	KC585519
Blue-grey_Tanager_4	KC585520
Blue-grey_Tanager_3	KC585521
Blue-grey_Tanager_2	KC585522
Blue-grey_Tanager_1	KC585523
Blue-grey_Tanager_7	KC585524
Blue-grey_Tanager_6	KC585525
House_Finch_1	KC585526
House_Finch_2	KC585527
House_Finch_3	KC585528
House_Finch_4	KC585529
House_Finch_5	KC585530
House_Finch_6	KC585531
House_Finch_7	KC585532
House_Finch_8	KC585533
House_Finch_9	KC585534
House_Finch_10	KC585535
House_Finch_11	KC585536
Red-eyed_Vireo_1	KC585537
Red-eyed_Vireo_5	KC585538
Red-eyed_Vireo_4	KC585539
Red-eyed_Vireo_2	KC585540
Red-eyed_Vireo_3	KC585541
Red-eyed_Vireo_6	KC585542
European_Starling_5	KC585543
European_Starling_9	KC585544
European_Starling_7	KC585545
European_Starling_6	KC585546
European_Starling_8	KC585547
European_Starling_1	KC585548
European_Starling_3	KC585549
European_Starling_4	KC585550
European_Starling_2	KC585551
American_Robin_3	KC585552
American_Robin_2	KC585553
American_Robin_1	KC585554
Eastern_Bluebird_5	KC585555
Eastern_Bluebird_8	KC585556
Eastern_Bluebird_7	KC585557
Eastern_Bluebird_6	KC585558
Eastern_Bluebird_9	KC585559
Eastern_Bluebird_10	KC585560
Eastern_Bluebird_11	KC585561
Eastern_Bluebird_12	KC585562
Eastern_Bluebird_13	KC585563
Eastern_Bluebird_1	KC585564
Eastern_Bluebird_2	KC585565
Eastern_Bluebird_3	KC585566
Eastern_Bluebird_4	KC585567
Gray_Catbird_1	KC585568
Gray_Catbird_4	KC585569
Gray_Catbird_5	KC585570
Gray_Catbird_3	KC585571
Gray_Catbird_2	KC585572
Common_Yellowthroat_1	KC585573
Common_Yellowthroat_3	KC585574
Common_Yellowthroat_2	KC585575
Common_Yellowthroat_4	KC585576
Common_Yellowthroat_5	KC585577
Red-winged_Blackbird_5	KC585578
Red-winged_Blackbird_4	KC585579
Red-winged_Blackbird_3	KC585580
Red-winged_Blackbird_1	KC585581
Red-winged_Blackbird_2	KC585582
Red-winged_Blackbird_7	KC585583
Red-winged_Blackbird_8	KC585584
Red-winged_Blackbird_6	KC585585
Stripe-breasted_Wren_5	KC585586
Stripe-breasted_Wren_6	KC585587
Stripe-breasted_Wren_3	KC585588
Stripe-breasted_Wren_1	KC585589
Stripe-breasted_Wren_2	KC585590
Stripe-breasted_Wren_4	KC585591
Tropical_Gnatcatcher_6	KC585592
Tropical_Gnatcatcher_5	KC585593
Tropical_Gnatcatcher_2	KC585594
Tropical_Gnatcatcher_4	KC585595
Tropical_Gnatcatcher_3	KC585596
Tropical_Gnatcatcher_1	KC585597
Red-breasted_Nuthatch_5	KC585598
Red-breasted_Nuthatch_6	KC585599
Red-breasted_Nuthatch_3	KC585600
Red-breasted_Nuthatch_4	KC585601
Red-breasted_Nuthatch_2	KC585602
Red-breasted_Nuthatch_1	KC585603
Northern_Cardinal_3	KC585604
Northern_Cardinal_4	KC585605
Northern_Cardinal_6	KC585606
Northern_Cardinal_7	KC585607
Northern_Cardinal_5	KC585608
Northern_Cardinal_1	KC585609
Northern_Cardinal_2	KC585610
Indigo_Bunting_1	KC585611
Indigo_Bunting_5	KC585612
Indigo_Bunting_2	KC585613
Indigo_Bunting_3	KC585614
Indigo_Bunting_4	KC585615
Indigo_Bunting_10	KC585616
Indigo_Bunting_9	KC585617
Indigo_Bunting_7	KC585618
Indigo_Bunting_8	KC585619
Indigo_Bunting_6	KC585620
Cedar_Waxwing_2	KC585621
Cedar_Waxwing_1	KC585622
Cedar_Waxwing_4	KC585623
Cedar_Waxwing_3	KC585624
Cedar_Waxwing_5	KC585625
Cedar_Waxwing_6	KC585626
Cedar_Waxwing_7	KC585627
Cedar_Waxwing_8	KC585628
Cedar_Waxwing_9	KC585629
House_Sparrow_7	KC585630
House_Sparrow_3	KC585631
House_Sparrow_5	KC585632
House_Sparrow_4	KC585633
House_Sparrow_6	KC585634
House_Sparrow_8	KC585635
House_Sparrow_1	KC585636
House_Sparrow_2	KC585637
